# Supplementary material for: Non-HDL-C and LDL-C/HDL-C are associated with self-reported cardiovascular disease in a rural West African population: Analysis of an array of lipid metrics in an AWI-Gen sub-study
Source: PLoS One. 2022 Dec 7;17(12):e0278375. doi: 10.1371/journal.pone.0278375 (PMC9728928; doi:10.1371/journal.pone.0278375)
Supplement: S1 Data — (XLSX) [file pone.0278375.s001.xlsx]

## Sheet: Sheet1
Non-HDL-C and LDL-C/HDL-C are associated with self-reported cardiovascular disease in a rural West African population: analysis of an array of lipid metrics in an AWI-Gen sub-study
Self-reported cardiovascular disease and lipid levels in northern Ghana
Godfred Agongo1,2*, Frederick Raal3, Engelbert A. Nonterah2,4, Cornelius Debpuur2,5, Abraham R. Oduro2,5, Michèle Ramsay6.7, Nigel J. Crowther8
1Department of Biochemistry and Forensic Sciences, School of Chemical and Biochemical Sciences, University of Technology and Applied Sciences, Navrongo, Ghana
2Navrongo Health Research Centre, Ghana Health Service, Navrongo, Ghana
3Division of Endocrinology and Metabolism, Faculty of Health Sciences, University of the Witwatersrand, South Africa
4Julius Global Health, Julius Center for Health Sciences and Primary Care, University Medical Centre Utrecht, Utrecht University, Utrecht, The Netherlands
5Research and Development Division, Ghana Health Service, Accra, Ghana
6Sydney Brenner Institute for Molecular Bioscience, Faculty of Health Sciences, University of the Witwatersrand, Johannesburg, South Africa
7Division of Human Genetics, National Health Laboratory Service and School of Pathology, Faculty of Health Sciences, University of the Witwatersrand, Johannesburg, South Africa
8Department of Chemical Pathology, National Health Laboratory Service and School of Pathology, Faculty of Health Sciences, University of the Witwatersrand, South Africa
*Correspondence to g_agongo@yahoo.com
age	sex	hdl_1	ldl_1	cholesterol_1	triglycerides_1	glucose_1	bmi_c	mvpa_c	mvpa_cat_c	ses_c	high_glucose	non_hdl	current_smokers	current_smokers	current_alcohol	hypertension_cat	vegetable_week	fruit_week	vendor_month	reported_heart_attack	reported_angina	Tchol_hdl_c	ldl_hdl_c	TG_hdl_c	remnant_TC	heartattack	congestive_heart_failure	cholesterol_treatment	bp_sys_avg	systolic_1	systolic_2	systolic_3	diastolic_1	diastolic_2	diastolic_3	bp_dia_avg	visceral_fat	subcutaneous_fat	bmi_c	ses_hdl
60	0	0.78	2.24	3.75	0.72	4.15	18.3679	1365	1	8	0	2.97	0	0	1	0	7	7	0	0	0	4.80769	2.87179	0.923077	0.73	0	0		127.5	127	129	126	71	73	78	75.5	1.78	0.79	18.3679	0
49	0	1.39	3.26	4.66	0.68	4.59	27.3834	300	1	7	0	3.27	0	0	1	1	35	0	0	0	0	3.35252	2.34532	0.489209	0.01	0	0		142	149	137	147	73	77	84	80.5	3.19	1.84	27.3834	0
49	0	1.63	1.3	2.99	0.78	4.38	24.0936	840	1	6	0	1.36	0	0	1	0	28	0	0	0	0	1.83436	0.797546	0.478528	0.06	0	0		116.5	128	127	106	80	78	72	75	3.63	0.93	24.0936	0
46	0	0.96	1.77	3.82	0.75	4.59	22.1906	60	0	7	0	2.86	0	0	0	0	21	21	60	0	0	3.97917	1.84375	0.78125	1.09	0	0		98.5	101	100	97	65	67	66	66.5	2.99	1.43	22.1906	0
57	0	1.01	1.64	2.45	0.64	4.57	21.1486	0	0	4	0	1.44	0	0	1	0	35	0	0	0	0	2.42574	1.62376	0.633663	-0.2	0	0		108.5	111	112	105	62	60	60	60	3.06	1.03	21.1486	0
47	0	1.25	1.56	3.17	0.55	4.69	23.2861	0	0	6	0	1.92	0	0	0	0	7	0	0	0	0	2.536	1.248	0.44	0.36	0	0		113.5	115	114	113	75	72	71	71.5	4.27	1.84	23.2861	0
42	0	1.33	2.07	2.69	0.42	5.01	17.5575	2400	1	8	0	1.36	0	0	1	0	21	0	0	0	0	2.02256	1.55639	0.315789	-0.71	0	0		102	103	104	100	63	64	61	62.5	2.05	0.48	17.5575	0
50	0	0.37	1.21	3.68	0.32	4.62	27.1411	240	1	7	0	3.31	0	0	0	0	21	14	0	0	0	9.94595	3.27027	0.864865	2.1	0	0		106	112	107	105	70	67	63	65	3.29	1.55	27.1411	0
50	0	0.76	1.64	3.14	0.79	4.82	28.237	2280	1	5	0	2.38	0	0	0	0	14	7	0	0	0	4.13158	2.15789	1.03947	0.74	0	0		119.5	121	118	121	76	78	78	78	3.36	2.21	28.237	0
58	0	1.26	2.99	4.23	1.05	5.14	15.5034	2400	1	12	0	2.97	0	0	0	0	21	7	0	0	0	3.35714	2.37302	0.833333	-0.02	0	0		102	101	101	103	59	60	64	62	4.63	0.48	15.5034	0
48	0	0.92	1.72	3.07	0.49	4.56	23.7109	600	1	11	0	2.15	0	0	1	1	14	0	30	0	0	3.33696	1.86957	0.532609	0.43	0	0		140.5	150	140	141	88	88	88	88	5.41	1.78	23.7109	0
58	0	0.95	2.15	2.86	0.49	4.98	19.3132	0	0	22	0	1.91	0	0	1	0	21	0	0	0	0	3.01053	2.26316	0.515789	-0.24	0	0		134.5	150	136	133	93	86	84	85	3.49	0.56	19.3132	1
57	0	1.31	2.14	3.49	0.52	5.06	22.6905	1710	1	14	0	2.18	0	0	0	0	7	7	60	0	0	2.66412	1.63359	0.396947	0.04	0	0		115.5	115	110	121	80	83	80	81.5	3.32	1.57	22.6905	1
57	0	1.08	1.83	3.36	0.38	5.15	19.8234	6720	1	10	0	2.28	0	0	0	1	28	21	0	0	0	3.11111	1.69444	0.351852	0.45	0	0		156	161	158	154	86	84	82	83	2.01	0.81	19.8234	0
52	0	1.13	1.42	3.04	1.24	4.35	18.4103	0	0	6	0	1.91	0	0	1	0	21	0	0	0	0	2.69027	1.25664	1.09735	0.49	0	0		134	158	144	124	88	92	84	88	3.22	0.74	18.4103	0
47	0	1.43	2.91	0.86	2.77	6.61	36.8438	2040	1	14	0	-0.57	0	0	0	0	14	7	0	0	0	0.601399	2.03497	1.93706	-3.48	0	0		109.5	114	113	106	74	70	73	71.5	4.67	2.81	36.8438	1
51	0	1.48	2.2	4.47	0.37	5.05	19.6986	2700	1	17	0	2.99	0	0	0	0	14	7	60	0	0	3.02027	1.48649	0.25	0.79	0	0		130	140	131	129	87	84	86	85	3.96	1.28	19.6986	1
42	0	1.32	1.08	3.39	0.37	4.56	18.4724	840	1	23	0	2.07	0	0	0	0	28	14	60	0	0	2.56818	0.818182	0.280303	0.99	0	0		106	94	118	94	67	72	49	60.5	2.72	0.97	18.4724	1
53	0	0.92	2.34	4.08	1.21	4.26	34.5165	1260	1	13	0	3.16	0	0	0	0	21	0	150	0	0	4.43478	2.54348	1.31522	0.82	0	0		129	134	128	130	91	79	87	83	8.39	2.21	34.5165	1
55	0	0.89	0.87	2.29	0.46	4.6	25.0849	360	1	6	0	1.4	0	0	1	0	21	0	0	0	0	2.57303	0.977528	0.516854	0.53	0	0		108.5	118	112	105	85	78	84	81	4.23	1.59	25.0849	0
55	0	1	1.38	3.62	0.42	4.41	24.9536	3300	1	9	0	2.62	0	0	1	0	14	0	0	0	0	3.62	1.38	0.42	1.24	0	0		127.5	120	132	123	68	75	74	74.5	4.33	1.2	24.9536	0
42	0	1.32	1.94	3.85	0.68	3.78	21.4083	10020	1	5	0	2.53	0	0	0	1	14	0	0	0	0	2.91667	1.4697	0.515152	0.59	0	0		124	124	129	119	93	95	87	91	3.42	0.82	21.4083	0
44	0	1.48	1.6	1.06	1.93	4.85	33.2876	0	0	25	0	-0.42	0	0	1	0	42	14	60	0	0	0.716216	1.08108	1.30405	-2.02	0	0		135	142	142	128	78	74	78	76	5.25	2.63	33.2876	1
60	0	0.67	1.05	1.85	0.55	5.07	17.7782	1800	1	11	0	1.18	1	1	0	0	28	0	0	0	0	2.76119	1.56716	0.820895	0.13	0	0		122	123	123	121	74	72	72	72	5.01	0.33	17.7782	0
45	0	0.77	2.06	2.35	0.42	3.93	29.2939	1170	1	18	0	1.58	0	0	1	1	21	0	0	1	0	3.05195	2.67532	0.545455	-0.48	1	1	0	161	169	163	159	101	94	95	94.5	5.4	1.49	29.2939	1
55	0	0.23	1.12	2.23	0.55	5.17	17.4835	3300	1	10	0	2	0	0	0	0	21	0	0	0	0	9.69565	4.86957	2.3913	0.88	0	0		104.5	109	105	104	73	69	65	67	3.09	1.03	17.4835	0
48	0	1.27	2.09	3.48	0.4	4.33	20.2538	3000	1	6	0	2.21	0	0	0	0	42	7	0	0	0	2.74016	1.64567	0.314961	0.12	0	0		100	102	100	100	64	64	66	65	5.07	1.07	20.2538	0
59	0	1.24	0.89	2.77	0.36	4.52	19.5694	2400	1	7	0	1.53	0	0	0	1	35	7	60	0	0	2.23387	0.717742	0.290323	0.64	0	0		190.5	186	185	196	111	106	114	110	4.16	0.93	19.5694	0
52	0	0.83	1.74	3.9	0.58	4.16	21.5844	360	1	12	0	3.07	0	0	1	0	35	0	0	0	0	4.6988	2.09639	0.698795	1.33	0	0		121	128	126	116	70	76	75	75.5	2.65	1.14	21.5844	0
43	0	1.49	1.1	2.18	0.41	5.04	21.4536	1650	1	17	0	0.69	0	0	0	0	28	7	60	0	0	1.46309	0.738255	0.275168	-0.41	0	0		94.5	106	96	93	73	67	64	65.5	3.76	0.68	21.4536	1
59	0	1.54	2.5	5.36	1.48	3.34	26.749	1800	1	8	0	3.82	0	0	0	0	14	0	30	0	0	3.48052	1.62338	0.961039	1.32	0	0		128	129	129	127	85	88	80	84	3.26	2.05	26.749	0
55	0	1.21	1.47	3.75	0.86	3.8	26.1583	120	0	10	0	2.54	0	0	0	0	21	0	30	0	0	3.09917	1.21488	0.710744	1.07	0	0		123.5	134	122	125	86	80	91	85.5	3.16	1.03	26.1583	0
53	0	1.02	0.99	2.76	0.36	3.86	21.4908	2820	1	5	0	1.74	0	0	1	0	7	7	0	0	0	2.70588	0.970588	0.352941	0.75	0	0		122.5	119	124	121	79	83	86	84.5	2.72	0.89	21.4908	0
58	0	0.51	0.85	1.66	0.32	4.59	23.4168	1980	1	8	0	1.15	0	0	1	0	21	21	0	0	0	3.2549	1.66667	0.627451	0.3	0	0		100	102	100	100	57	56	57	56.5	3.64	0.82	23.4168	0
60	0	0.68	2.14	2.36	0.46	4.09	17.6859	1170	1	9	0	1.68	0	0	0	0	21	7	0	0	0	3.47059	3.14706	0.676471	-0.46	0	0		99.5	110	98	101	70	63	66	64.5	2.53	0.83	17.6859	0
55	0	1.47	0.79	2.4	0.45	4.21	19.7452	4020	1	8	0	0.93	0	0	0	1	7	0	0	0	0	1.63265	0.537415	0.306122	0.14	0	0		144.5	157	147	142	103	94	96	95	3.23	0.83	19.7452	0
43	0	0.77	0.91	3	0.55	4.75	20.9365	1740	1	5	0	2.23	0	0	0	0	7	7	0	0	0	3.8961	1.18182	0.714286	1.32	0	0		114	119	110	118	73	71	74	72.5	4.06	0.81	20.9365	0
55	0	1.02	1.93	3.34	0.7	4.07	21.6893	3060	1	18	0	2.32	0	0	0	0	28	7	0	0	0	3.27451	1.89216	0.686275	0.39	0	0		134.5	139	141	128	89	86	81	83.5	2.92	1.57	21.6893	1
47	0	1.15	1.69	3.67	0.86	4.85	30.6953	150	1	26	0	2.52	0	0	0	0	21	14	0	0	0	3.1913	1.46957	0.747826	0.83	0	0	0	121.5	147	122	121	99	92	87	89.5	9.5	1.9	30.6953	1
57	0	1.3	2.51	4.43	0.97	4.74	18.3911	1500	1	10	0	3.13	0	0	0	0	35	0	0	0	0	3.40769	1.93077	0.746154	0.62	0	0		124.5	139	124	125	77	72	75	73.5	2.79	1.57	18.3911	0
60	0	1.14	1.59	3.81	0.58	6.12	20.3538	540	1	4	0	2.67	0	0	0	1	21	0	0	0	0	3.34211	1.39474	0.508772	1.08	0	0		169	187	171	167	122	110	109	109.5	2.29	1.26	20.3538	0
52	0	1.54	1.97	2.92	1.29	5.89	21.3328	2850	1	10	0	1.38	0	0	1	0	21	7	60	0	0	1.8961	1.27922	0.837662	-0.59	0	0		127	133	132	122	86	82	82	82	2.38	0.93	21.3328	0
50	0	0.92	1.43	2.69	0.75	4.22	25.7719	3240	1	8	0	1.77	0	0	1	0	42	0	0	0	0	2.92391	1.55435	0.815217	0.34	0	0		104	119	101	107	63	64	62	63	3.46	1.65	25.7719	0
47	0	1.05	2.1	2.81	0.56	5.83	20.8775	2985	1	7	0	1.76	0	0	0	0	21	14	30	0	0	2.67619	2	0.533333	-0.34	0	0		110	118	111	109	77	63	74	68.5	2.62	0.75	20.8775	0
60	0	1.2	1.74	3.22	0.9	4.3	21.7376	0	0	6	0	2.02	0	0	1	0	14	0	30	0	0	2.68333	1.45	0.75	0.28	0	0		114	124	116	112	75	74	68	71	5.61	2.13	21.7376	0
45	0	0.83	0.67	1.97	0.38	4.24	24.6533	360	1	6	0	1.14	0	0	0	1	21	0	30	0	0	2.37349	0.807229	0.457831	0.47	0	0		156.5	132	188	125	80	83	78	80.5	3.79	0.91	24.6533	0
53	0	1.03	1.09	2.76	0.41	5.86	15.0975	615	1	8	0	1.73	0	0	0	0	7	7	30	0	0	2.67961	1.05825	0.398058	0.64	0	0		109.5	110	109	110	69	68	72	70	3.22	0.43	15.0975	0
43	0	1.29	2	3.68	0.4	4.74	20.7499	180	1	7	0	2.39	0	0	0	0	21	14	90	0	0	2.85271	1.55039	0.310078	0.39	0	0		136.5	134	130	143	84	81	84	82.5	2.32	1.08	20.7499	0
55	0	1.89	1.26	3.37	0.38	4.81	28.1155	0	0	8	0	1.48	0	0	1	0	35	0	0	0	0	1.78307	0.666667	0.201058	0.22	0	0		128	122	131	125	78	84	81	82.5	6.62	1.96	28.1155	0
41	0	0.86	1.1	2.62	0.41	4.69	25.9518	420	1	9	0	1.76	0	0	0	0	28	14	0	0	0	3.04651	1.27907	0.476744	0.66	0	0		106	110	105	107	70	73	67	70	3.19	1.43	25.9518	0
51	0	1.61	1.31	3.5	0.47	4.7	20.0224	4740	1	9	0	1.89	0	0	1	0	35	0	30	0	0	2.17391	0.813665	0.291925	0.58	0	0		115	121	116	114	78	80	73	76.5	4.47	0.31	20.0224	0
57	0	0.8	1.5	2.99	1.02	4.93	19.8673	2340	1	5	0	2.19	0	0	1	0	28	7	60	0	0	3.7375	1.875	1.275	0.69	0	0		104.5	115	106	103	68	66	62	64	2.32	0.66	19.8673	0
48	0	0.72	1.34	2.09	0.45	4.7	16.6359	0	0	7	0	1.37	0	0	0	0	21	7	30	0	0	2.90278	1.86111	0.625	0.03	0	0		99	105	101	97	71	68	71	69.5	2.55	0.37	16.6359	0
55	0	1.35	1.1	3	0.44	4.63	22.3413	180	1	7	0	1.65	0	0	0	0	21	21	60	0	0	2.22222	0.814815	0.325926	0.55	0	0		112.5	101	115	110	71	79	75	77	4.77	0.67	22.3413	0
52	0	1.08	1.95	2.73	0.81	5.17	22.9381	3780	1	13	0	1.65	0	0	0	0	28	0	0	0	0	2.52778	1.80556	0.75	-0.3	0	0		109.5	110	109	110	75	75	72	73.5	4.5	1.41	22.9381	1
60	0	0.45	1.26	3.94	0.56	4.54	25.3835	0	0	10	0	3.49	0	0	0	0	14	0	30	0	0	8.75556	2.8	1.24444	2.23	0	0		132	136	136	128	88	85	81	83	3.09	2.34	25.3835	0
59	0	1.13	2.72	3.92	0.36	4.56	18.0466	0	0	12	0	2.79	0	0	0	0	21	21	30	0	0	3.46903	2.40708	0.318584	0.07	0	0		118.5	126	119	118	77	74	73	73.5	2.59	0.87	18.0466	0
54	0	1.14	2.81	3.18	0.48	3.56	18.6717	0	0	10	0	2.04	0	0	1	1	49	0	180	0	0	2.78947	2.46491	0.421053	-0.77	0	0		172	184	168	176	120	101	101	101	5	0.7	18.6717	0
58	0	1.41	1.68	3.73	0.66	4.87	20.2246	780	1	6	0	2.32	0	0	0	1	7	7	0	0	0	2.64539	1.19149	0.468085	0.64	0	0		141.5	150	141	142	91	100	90	95	3.46	1.45	20.2246	0
46	0	1.34	1.59	2.77	0.58	4.71	19.5842	2460	1	13	0	1.43	0	0	1	0	35	0	0	0	0	2.06716	1.18657	0.432836	-0.16	0	0		125.5	131	130	121	82	82	81	81.5	3.39	1.16	19.5842	1
47	0	1.49	1.26	3.31	0.65	4.1	22.2373	1560	1	14	0	1.82	0	0	1	0	7	7	30	0	0	2.22148	0.845638	0.436242	0.56	0	0		94	97	92	96	68	60	67	63.5	2.66	1.24	22.2373	1
53	0	1.23	0.74	2.48	0.32	4.1	22.3183	3420	1	10	0	1.25	0	0	1	0	35	0	0	0	0	2.01626	0.601626	0.260163	0.51	0	0		132.5	149	135	130	83	82	80	81	3.39	0.79	22.3183	0
45	0	1.26	1.21	3.92	0.76	4.45	23.7259	3420	1	12	0	2.66	0	0	1	1	42	35	0	0	0	3.11111	0.960317	0.603175	1.45	0	0		171	171	163	179	110	111	102	106.5	3.43	1.1	23.7259	0
59	0	1.46	2.71	4.96	0.63	3.1	16.2177	2520	1	6	0	3.5	0	0	0	0	21	0	60	0	0	3.39726	1.85616	0.431507	0.79	0	0		114.5	125	121	108	71	73	67	70	2.86	0.56	16.2177	0
47	0	0.47	0.62	1.76	0.28	4.46	17.9405	2470	1	4	0	1.29	0	0	1	0	14	7	90	0	0	3.74468	1.31915	0.595745	0.67	0	0		107	105	108	106	69	71	67	69	3.26	0.93	17.9405	0
57	0	1.37	1.63	2.9	0.47	3.8	19.3339	2040	1	5	0	1.53	0	0	1	0	28	35	60	0	0	2.11679	1.18978	0.343066	-0.1	0	0		99.5	111	97	102	65	65	66	65.5	3.89	0.6	19.3339	0
57	0	0.81	3.1	3.34	0.5	4.08	21.4141	240	1	11	0	2.53	0	0	0	1	21	0	30	1	0	4.12346	3.82716	0.617284	-0.57	1	0		162	178	170	154	98	101	102	101.5	3.23	1.78	21.4141	0
52	0	1.27	1.64	3.78	0.78	4.38	24.8206	3240	1	13	0	2.51	0	0	0	0	21	21	30	0	0	2.97638	1.29134	0.614173	0.87	0	0		117	122	114	120	70	76	72	74	3.19	1.22	24.8206	1
54	0	1.47	1.38	4.4	0.66	4.23	19.6283	3540	1	8	0	2.93	0	0	0	0	21	14	60	0	0	2.9932	0.938776	0.44898	1.55	0	0		129	126	133	125	78	79	73	76	2.65	1.24	19.6283	0
48	0	0.59	0.94	2.33	0.43	4.71	19.1309	2820	1	11	0	1.74	0	0	0	0	21	7	0	0	0	3.94915	1.59322	0.728814	0.8	0	0		132	146	137	127	87	91	86	88.5	2.39	1.06	19.1309	0
45	0	0.68	1.73	2.71	1.32	5.31	23.8549	0	0	12	0	2.03	0	0	0	0	49	0	210	0	0	3.98529	2.54412	1.94118	0.3	0	0		123.5	136	127	120	84	81	73	77	2.49	0.95	23.8549	0
44	0	0.73	1.23	2.41	0.56	5.15	19.9609	840	1	4	0	1.68	0	0	1	0	28	0	0	0	0	3.30137	1.68493	0.767123	0.45	0	0		115	115	117	113	70	74	71	72.5	3.02	0.91	19.9609	0
49	0	0.68	2.39	3.52	0.77	4.68	20.8012	2040	1	11	0	2.84	0	0	1	0	28	56	0	0	0	5.17647	3.51471	1.13235	0.45	0	0		125	125	125	125	72	67	66	66.5	4.4	1.34	20.8012	0
56	0	1.31	0.88	2.73	0.37	4.04	17.8104	6720	1	4	0	1.42	0	0	0	0	35	0	0	0	0	2.08397	0.671756	0.282443	0.54	0	0		103.5	109	103	104	70	66	68	67	2.59	0.89	17.8104	0
46	0	1.41	1.87	3.44	0.49	5.27	20.5279	960	1	15	0	2.03	0	0	0	0	21	0	0	0	0	2.43972	1.32624	0.347518	0.16	0	0		112	124	110	114	70	66	67	66.5	4.73	0.54	20.5279	1
48	0	1.02	1.54	4.29	0.63	4.52	21.1833	120	0	8	0	3.27	0	0	0	0	14	7	30	0	0	4.20588	1.5098	0.617647	1.73	0	0		113	118	110	116	74	72	24	48	2.39	0.58	21.1833	0
60	0	0.69	2.82	5.13	1.24	5.06	20.9644	1080	1	11	0	4.44	0	0	0	1	21	0	0	0	0	7.43478	4.08696	1.7971	1.62	0	0		146	136	149	143	91	88	86	87	3.22	1.24	20.9644	0
53	0	0.57	1.41	2.02	1.07	6.53	19.8543	3780	1	10	0	1.45	0	0	1	0	21	0	0	0	0	3.54386	2.47368	1.87719	0.04	0	0		137	140	137	137	70	70	76	73	7.05	1.43	19.8543	0
46	0	0.78	1.56	2.43	0.42	4.25	20.3578	2520	1	5	0	1.65	0	0	0	0	21	14	60	0	0	3.11538	2	0.538462	0.09	0	0		114.5	133	109	120	76	71	70	70.5	1.85	0.54	20.3578	0
56	0	0.97	2.32	3.01	0.73	4.04	20.6395	60	0	8	0	2.04	0	0	0	0	14	7	30	0	0	3.10309	2.39175	0.752577	-0.28	0	0		95	95	95	95	66	61	62	61.5	4.16	1.22	20.6395	0
45	0	0.7	1.82	3.3	0.95	5.1	23.1772	1440	1	8	0	2.6	0	0	0	1	7	7	30	0	0	4.71429	2.6	1.35714	0.78	0	0		150	151	144	156	101	105	106	105.5	5.51	1.51	23.1772	0
45	0	1.29	0.4	1.64	0.24	5.31	13.2896	3120	1	13	0	0.35	0	0	1	0	28	14	60	0	0	1.27132	0.310078	0.186047	-0.05	0	0		93.5	100	94	93	64	62	60	61	2.62	0.66	13.2896	1
46	0	1.58	2.64	3.42	0.33	5.22	19.3573	0	0	6	0	1.84	0	0	1	0	35	0	0	0	0	2.16456	1.67089	0.208861	-0.8	0	0		116.5	120	119	114	69	69	70	69.5	2.69	0.39	19.3573	0
46	0	1.74	1.87	5.22	0.87	4.45	23.7109	2610	1	4	0	3.48	0	0	1	0	7	0	0	0	0	3	1.07471	0.5	1.61	0	0		111.5	133	111	112	77	74	69	71.5	5.17	1.22	23.7109	0
55	0	1.26	1.66	3.2	0.84	5.16	18.2863	915	1	6	0	1.94	0	0	1	1	28	0	0	0	0	2.53968	1.31746	0.666667	0.28	0	0		152.5	155	147	158	92	87	89	88	2.08	0.72	18.2863	0
52	0	1.31	1.27	4.01	0.59	4.6	23.2333	240	1	4	0	2.7	0	0	0	0	7	7	0	0	0	3.06107	0.969466	0.450382	1.43	0	0		119.5	130	122	117	85	82	82	82	3.07	1.34	23.2333	0
41	0	1.24	2.61	3.43	0.36	5.01	19.802	660	1	5	0	2.19	0	0	1	0	35	0	0	0	0	2.76613	2.10484	0.290323	-0.42	0	0		92.5	95	93	92	57	56	55	55.5	2.89	0.79	19.802	0
47	0	0.81	2.6	3.72	0.51	4.09	18.6395	0	0	9	0	2.91	0	0	0	0	7	7	0	0	0	4.59259	3.20988	0.62963	0.31	0	0		120.5	137	124	117	92	80	76	78	3.06	0.62	18.6395	0
53	0	0.87	1.93	2.54	0.5	5.66	21.5181	2820	1	9	0	1.67	0	0	0	0	28	7	60	0	0	2.91954	2.21839	0.574713	-0.26	0	0		115.5	126	118	113	68	66	67	66.5	3.86	0.6	21.5181	0
42	0	0.76	2.59	3.85	0.4	4.42	32.7498	3000	1	16	0	3.09	0	0	1	0	14	7	0	0	0	5.06579	3.40789	0.526316	0.5	0	0		119	123	122	116	80	86	81	83.5	3.56	2.17	32.7498	1
48	0	0.93	1.71	2.93	0.62	4.41	24.905	600	1	7	0	2	0	0	0	0	21	7	30	0	0	3.15054	1.83871	0.666667	0.29	0	0		137	144	144	130	76	82	78	80	2.62	1.47	24.905	0
60	0	0.99	0.98	2.22	0.35	3.72	20.8593	660	1	12	0	1.23	0	0	1	1	35	42	120	0	0	2.24242	0.989899	0.353535	0.25	0	0		142.5	146	139	146	77	82	83	82.5	2.69	1.03	20.8593	0
45	0	1.24	2.24	1.3	2.31	5.16	31.678	3720	1	14	0	0.06	0	0	0	0	35	14	0	0	0	1.04839	1.80645	1.8629	-2.18	0	0		134.5	146	140	129	75	78	69	73.5	6.04	2.65	31.678	1
55	0	1.04	2.23	0.58	1.84	4.34	21.0176	2505	1	5	0	-0.46	0	0	0	0	21	21	0	0	0	0.557692	2.14423	1.76923	-2.69	0	0		118	131	107	129	78	78	82	80	2.65	1.01	21.0176	0
50	0	1.1	1.05	2.24	0.57	5.9	20.7936	1650	1	6	0	1.14	0	0	0	0	21	0	60	0	0	2.03636	0.954545	0.518182	0.09	0	0		118.5	130	108	129	74	71	75	73	3.49	0.76	20.7936	0
56	0	1.03	1.29	3.44	0.4	4.05	26.1959	480	1	13	0	2.41	0	0	0	0	21	0	0	0	0	3.33981	1.25243	0.38835	1.12	0	0		89	87	90	88	64	64	63	63.5	3.39	1.24	26.1959	1
40	0	0.98	1.97	2.61	0.46	5.62	22.4635	3420	1	5	0	1.63	0	0	0	0	21	14	90	0	0	2.66327	2.0102	0.469388	-0.34	0	0		108	110	107	109	66	67	69	68	2.72	0.83	22.4635	0
52	0	1.55	1.64	4.4	0.56	4.02	18.7618	0	0	6	0	2.85	0	0	1	0	21	0	0	0	0	2.83871	1.05806	0.36129	1.21	0	0		103.5	107	103	104	70	68	69	68.5	4.5	0.74	18.7618	0
47	0	1.49	1.57	3.57	0.41	4.19	21.2305	120	0	15	0	2.08	0	0	0	0	21	28	60	0	0	2.39597	1.05369	0.275168	0.51	0	0		130.5	148	130	131	95	88	86	87	2.65	1.01	21.2305	1
47	0	1.19	3.28	3.46	0.65	4.76	21.2177	2520	1	7	0	2.27	1	1	1	0	28	0	120	0	0	2.90756	2.7563	0.546219	-1.01	0	0		123	138	125	121	81	79	75	77	3.46	0.5	21.2177	0
49	0	1.09	2.35	2.71	0.49	5.68	17.2318	2580	1	4	0	1.62	0	0	0	0	35	14	60	0	0	2.48624	2.15596	0.449541	-0.73	0	0		89	94	90	88	60	63	60	61.5	1.98	0.5	17.2318	0
46	0	1.77	1.43	5.66	0.72	5	21.1525	2760	1	4	0	3.89	0	0	0	1	14	7	30	0	0	3.19774	0.80791	0.40678	2.46	0	0		149	154	153	145	95	97	97	97	2.79	1.84	21.1525	0
55	0	1.42	2.89	4.02	0.59	4.92	25.1415	2250	1	13	0	2.6	0	0	1	0	21	7	60	0	0	2.83099	2.03521	0.415493	-0.29	0	0		121.5	139	121	122	79	70	70	70	4.03	1.72	25.1415	1
46	0	1.08	3	3.92	0.84	5.31	24.8742	2340	1	15	0	2.84	0	0	0	0	28	14	30	0	0	3.62963	2.77778	0.777778	-0.16	0	0		94	104	99	89	68	62	60	61	4.37	1.34	24.8742	1
58	0	0.92	1.16	3.41	0.51	5.14	19.7531	2400	1	11	0	2.49	0	0	0	0	28	7	60	0	0	3.70652	1.26087	0.554348	1.33	0	0		108	108	104	112	64	61	58	59.5	2.92	0.5	19.7531	0
59	0	0.46	1.12	2.36	1	4.18	23.8728	1080	1	9	0	1.9	0	0	0	1	21	7	30	0	0	5.13043	2.43478	2.17391	0.78	0	0		154	147	163	145	92	101	95	98	2.75	1.28	23.8728	0
57	0	1.35	1.25	3.44	0.63	3.69	17.8251	0	0	7	0	2.09	0	0	0	0	21	0	0	0	0	2.54815	0.925926	0.466667	0.84	0	0		95	93	95	95	66	65	64	64.5	2.48	0.66	17.8251	0
56	0	0.65	0.52	1.59	0.24	4.85	24.4171	1260	1	2	0	0.94	0	0	0	0	14	28	30	0	0	2.44615	0.8	0.369231	0.42	0	0		124	127	123	125	81	84	82	83	3.32	0.72	24.4171	0
56	0	0.82	1.65	4.25	0.66	6.23	23.5807	240	1	8	0	3.43	0	0	0	0	35	14	30	0	0	5.18293	2.0122	0.804878	1.78	0	0		116	110	110	122	64	78	68	73	3.03	1.68	23.5807	0
45	0	0.75	1.4	2.28	0.27	3.42	27.5004	1206	1	26	0	1.53	0	0	1	0	7	7	30	0	0	3.04	1.86667	0.36	0.13	0	0		114	114	107	121	68	61	63	62	3.46	1.76	27.5004	1
53	0	1.49	1.36	3.73	0.47	4.25	23.5425	2700	1	10	0	2.24	0	0	0	0	7	7	60	0	0	2.50336	0.912752	0.315436	0.88	0	0		134.5	128	138	131	78	78	82	80	2.08	0.81	23.5425	0
49	0	0.94	4.01	3.96	1.12	4.06	23.6541	360	1	12	0	3.02	0	0	0	0	21	0	0	0	0	4.21277	4.26596	1.19149	-0.99	0	0		103	104	102	104	63	64	68	66	5.81	1.03	23.6541	0
59	0	1.06	2.74	3.56	0.47	3.7	19.0021	1380	1	12	0	2.5	0	0	0	1	21	0	0	0	0	3.35849	2.58491	0.443396	-0.24	0	0		149.5	155	152	147	89	95	89	92	3.12	1.08	19.0021	0
43	0	0.97	1.42	2.87	0.88	4.26	20.1161	150	1	7	0	1.9	0	0	0	0	14	14	90	1	1	2.95876	1.46392	0.907216	0.48	1	0		108	114	106	110	77	77	76	76.5	2.12	0.58	20.1161	0
55	0	1.94	2.59	5.78	1.02	4.34	20.627	1560	1	4	0	3.84	0	0	0	0	28	0	0	0	0	2.97938	1.33505	0.525773	1.25	0	0		117	113	115	119	66	54	75	64.5	4.14	0.62	20.627	0
58	0	1.01	2.47	3.16	1.35	5.32	24.0011	2160	1	2	0	2.15	0	0	0	1	35	7	30	0	0	3.12871	2.44554	1.33663	-0.32	0	0		169	195	177	161	97	94	90	92	3.76	2.46	24.0011	0
55	0	1.14	3.62	4.52	1.24	5.23	27.661	6600	1	4	0	3.38	0	0	0	0	28	14	60	0	0	3.96491	3.17544	1.08772	-0.24	0	0		133.5	137	132	135	82	88	92	90	5.94	2.29	27.661	0
45	0	1.29	0.98	3.14	0.37	4.15	23.0303	360	1	5	0	1.85	0	0	1	0	21	7	30	0	0	2.43411	0.75969	0.286822	0.87	0	0		133	134	130	136	79	79	80	79.5	2.72	1.05	23.0303	0
46	0	1.37	1.58	3.67	0.53	3.76	19.051	1020	1	10	0	2.3	0	0	1	0	28	0	30	0	0	2.67883	1.15328	0.386861	0.72	0	0		93	98	94	92	60	53	55	54	2.69	0.62	19.051	0
42	0	1.24	4.13	5.19	0.35	5.21	21.1187	2160	1	3	0	3.95	0	0	1	0	35	0	0	0	0	4.18548	3.33065	0.282258	-0.18	0	0		121	131	122	120	89	83	85	84	2.38	0.48	21.1187	0
56	0	1.94	2.14	5.79	0.67	4.37	20.3894	2520	1	9	0	3.85	0	0	0	0	21	0	0	0	0	2.98454	1.10309	0.345361	1.71	0	0		107	110	110	104	67	68	71	69.5	3.46	0.68	20.3894	0
60	0	1.31	1.51	3.46	0.37	4.56	20.17	120	0	6	0	2.15	0	0	1	0	21	14	0	0	0	2.64122	1.15267	0.282443	0.64	0	0		104	114	100	108	71	70	67	68.5	2.52	0.91	20.17	0
47	0	0.98	1.82	2.85	0.4	6.04	20.9365	2700	1	9	0	1.87	0	0	0	0	21	14	0	0	0	2.90816	1.85714	0.408163	0.05	0	0		112.5	126	116	109	81	77	75	76	2.75	0.76	20.9365	0
45	0	1.36	0.99	2.67	0.73	4.06	18.7806	6720	1	3	0	1.31	0	0	1	0	21	0	30	0	0	1.96324	0.727941	0.536765	0.32	0	0		105	107	108	102	69	69	65	67	3.06	1.1	18.7806	0
58	0	1.11	1.88	3.36	0.62	4.93	18.1246	2460	1	7	0	2.25	0	0	0	1	28	14	60	0	0	3.02703	1.69369	0.558559	0.37	0	0		154.5	156	162	147	87	85	85	85	3.56	1.05	18.1246	0
51	0	1.37	2.05	3.55	0.5	5.15	21.9591	1440	1	13	0	2.18	0	0	1	1	35	0	0	0	0	2.59124	1.49635	0.364964	0.13	0	0		139	141	142	136	92	90	92	91	2.55	1.18	21.9591	1
59	0	0.62	1.65	2.71	1.14	5.94	18.3325	0	0	7	0	2.09	0	0	0	0	7	0	0	0	0	4.37097	2.66129	1.83871	0.44	0	0		130.5	149	131	130	66	68	67	67.5	2.15	0.83	18.3325	0
45	0	0.93	1.46	2.78	0.36	3.93	20.216	1545	1	7	0	1.85	0	0	0	0	21	14	60	0	0	2.98925	1.56989	0.387097	0.39	0	0		97.5	107	99	96	62	63	62	62.5	3.16	0.56	20.216	0
48	0	1.05	2.26	3.93	0.39	5.54	23.4755	1800	1	10	0	2.88	0	0	1	1	35	56	0	0	0	3.74286	2.15238	0.371429	0.62	0	0		140	171	142	138	98	92	89	90.5	2.75	0.85	23.4755	0
51	0	1.13	1.01	2.96	0.28	3.96	18.3518	4920	1	8	0	1.83	0	0	0	0	35	21	0	0	0	2.61947	0.893805	0.247788	0.82	0	0		116.5	122	116	117	68	69	68	68.5	2.12	0.91	18.3518	0
57	0	0.9	1.25	2.82	0.42	3.3	22.2178	150	1	5	0	1.92	0	0	0	0	14	14	0	0	0	3.13333	1.38889	0.466667	0.67	0	0		124	127	130	118	75	76	74	75	2.66	1.63	22.2178	0
50	0	1.06	1.81	3.78	0.95	4.58	29.5476	360	1	22	0	2.72	0	0	1	0	21	21	30	0	0	3.56604	1.70755	0.896226	0.91	0	0		120	125	122	118	83	84	81	82.5	4.73	2.54	29.5476	1
59	0	1.74	2.01	5.39	0.65	5.39	23.1948	1260	1	8	0	3.65	0	0	0	0	14	0	30	0	0	3.0977	1.15517	0.373563	1.64	0	0		118.5	114	114	123	72	72	75	73.5	3.76	1.59	23.1948	0
59	0	1.3	0.91	3.46	0.77	4.85	19.0664	150	1	8	0	2.16	0	0	0	0	35	14	0	0	0	2.66154	0.7	0.592308	1.25	0	0		119.5	119	117	122	78	76	74	75	2.25	0.48	19.0664	0
56	0	1.09	2.98	3.57	0.56	4.07	20.1697	3600	1	12	0	2.48	0	0	0	0	28	21	30	0	0	3.27523	2.73394	0.513761	-0.5	0	0		103.5	107	105	102	75	72	68	70	2.38	0.79	20.1697	0
58	0	1.32	1.68	3.69	0.83	5.83	19.983	2880	1	9	0	2.37	0	0	1	0	35	0	0	0	0	2.79545	1.27273	0.628788	0.69	0	0		121.5	125	125	118	71	77	75	76	3.03	0.89	19.983	0
60	0	1.68	2.55	3.78	0.31	4.07	20.3122	3000	1	6	0	2.1	0	0	1	0	7	0	0	0	0	2.25	1.51786	0.184524	-0.45	0	0		124	134	128	120	83	78	77	77.5	5.31	0.81	20.3122	0
45	0	0.91	1.45	2.87	0.49	4.48	22.913	4140	1	11	0	1.96	0	0	0	1	35	0	60	0	0	3.15385	1.59341	0.538462	0.51	0	0		145.5	145	147	144	86	89	82	85.5	5	1.34	22.913	0
48	0	1.49	1.78	4.2	0.47	3.86	22.782	120	0	18	0	2.71	0	0	0	0	21	0	0	0	0	2.81879	1.19463	0.315436	0.93	0	0		137.5	138	135	140	82	85	87	86	3.17	0.5	22.782	1
43	0	0.97	0.6	2.06	0.18	4.3	21.2706	2070	1	4	0	1.09	0	0	0	0	14	7	60	0	0	2.12371	0.618557	0.185567	0.49	0	0		103	104	100	106	65	65	63	64	3.09	0.74	21.2706	0
55	0	0.94	0.97	2.34	0.35	3.8	18.391	2700	1	4	0	1.4	0	0	0	0	35	0	30	0	0	2.48936	1.03191	0.37234	0.43	0	0		117.5	123	120	115	77	76	72	74	2.58	0.52	18.391	0
47	0	1.19	0.78	2.8	0.64	4.67	28.6391	120	0	7	0	1.61	0	0	0	1	21	21	0	0	0	2.35294	0.655462	0.537815	0.83	0	0		138.5	137	134	143	92	90	93	91.5	3.26	1.24	28.6391	0
55	0	1.3	1.59	4.24	1.22	4.71	34.2848	2940	1	8	0	2.94	0	0	1	1	28	7	60	0	0	3.26154	1.22308	0.938462	1.35	0	0		180.5	196	190	171	113	116	114	115	4	1.47	34.2848	0
57	0	1.15	2.38	4.45	0.92	4.45	28.2753	1980	1	13	0	3.3	0	0	1	1	14	7	60	0	0	3.86957	2.06957	0.8	0.92	0	0		144	142	143	145	84	86	89	87.5	4.37	1.86	28.2753	1
44	0	0.77	0.81	2.27	0.35	4.71	23.486	3545	1	18	0	1.5	0	0	0	1	21	0	0	0	0	2.94805	1.05195	0.454545	0.69	0	0		132	140	130	134	92	88	96	92	3.56	1.2	23.486	1
42	0	1.58	0.65	2.81	0.44	4.42	20.9375	360	1	12	0	1.23	0	0	1	0	21	7	30	0	0	1.77848	0.411392	0.278481	0.58	0	0		114.5	116	112	117	77	71	70	70.5	3.7	0.89	20.9375	0
46	0	0.67	1.58	2.69	0.46	4.17	26.2346	6060	1	9	0	2.02	0	0	0	0	21	0	60	0	0	4.01493	2.35821	0.686567	0.44	0	0		97.5	103	95	100	60	58	60	59	5.47	1.53	26.2346	0
59	0	1.22	2.05	3.94	0.55	4.07	23.2031	780	1	12	0	2.72	0	0	0	1	7	7	0	0	0	3.22951	1.68033	0.45082	0.67	0	0		145.5	143	153	138	95	92	92	92	3.29	1.24	23.2031	0
55	0	1.08	2.23	3.47	0.66	4.48	18.8636	2535	1	8	0	2.39	0	0	0	0	28	7	30	0	0	3.21296	2.06481	0.611111	0.16	0	0		93	100	93	93	66	65	59	62	4.78	0.91	18.8636	0
43	0	1.13	2.04	3.32	0.39	3.17	22.9133	2700	1	10	0	2.19	0	0	1	1	35	0	0	0	0	2.93805	1.80531	0.345133	0.15	0	0		126	131	125	127	93	92	93	92.5	2.99	1.16	22.9133	0
56	0	0.53	1.68	2.35	0.83	4.76	18.673	0	0	4	0	1.82	0	0	1	0	28	0	30	0	0	4.43396	3.16981	1.56604	0.14	0	0		133	109	132	134	68	73	73	73	4.6	0.95	18.673	0
48	0	0.74	1.27	2.23	0.91	4.61	28.5767	2760	1	9	0	1.49	0	0	0	0	14	7	0	0	0	3.01351	1.71622	1.22973	0.22	0	0		127.5	130	128	127	76	60	67	63.5	5.62	1.45	28.5767	0
41	0	0.85	2.38	3.96	0.71	4.54	31.9007	3045	1	15	0	3.11	0	0	1	1	42	0	30	0	0	4.65882	2.8	0.835294	0.73	0	0		131	135	133	129	96	93	93	93	3.39	3.1	31.9007	1
50	0	1.45	1.32	3.3	0.4	3.62	24.6304	2640	1	11	0	1.85	0	0	1	0	28	0	0	0	0	2.27586	0.910345	0.275862	0.53	0	0		129	141	129	129	88	85	82	83.5	3.63	1.68	24.6304	0
47	0	0.78	1.01	1.94	0.57	4.71	19.083	2340	1	12	0	1.16	0	0	0	1	35	14	60	0	0	2.48718	1.29487	0.730769	0.15	0	0		157	158	157	157	101	101	97	99	3.36	0.52	19.083	0
56	0	1.14	1.87	3.68	0.35	4.58	20.7667	300	1	23	0	2.54	0	0	0	1	21	21	30	0	0	3.22807	1.64035	0.307018	0.67	0	0		167	161	171	163	101	96	93	94.5	2.15	0.39	20.7667	1
47	0	1.04	1.82	3.16	0.82	5.62	23.4885	2370	1	10	0	2.12	0	0	0	1	14	7	0	0	0	3.03846	1.75	0.788462	0.3	0	0		147.5	142	143	152	91	86	90	88	3.94	1.69	23.4885	0
46	0	0.91	3.26	3.75	0.51	4.64	22.015	2220	1	9	0	2.84	0	0	1	0	35	0	0	0	0	4.12088	3.58242	0.56044	-0.42	0	0		94.5	98	95	94	61	62	57	59.5	2.65	0.48	22.015	0
55	0	1.17	2.03	4.71	0.75	5.68	19.0105	3075	1	13	0	3.54	0	0	1	0	14	7	60	0	0	4.02564	1.73504	0.641026	1.51	0	0		112	112	118	106	72	77	70	73.5	2.59	0.77	19.0105	1
44	0	1.08	2.59	3.46	0.64	4.46	22.1741	2010	1	17	0	2.38	0	0	1	0	14	7	210	0	0	3.2037	2.39815	0.592593	-0.21	0	0		106	110	109	103	69	71	67	69	3.19	0.64	22.1741	1
60	0	0.96	0.9	2.44	0.35	3.53	17.7794	645	1	9	0	1.48	0	0	0	0	14	7	30	0	0	2.54167	0.9375	0.364583	0.58	0	0		124	121	121	127	60	61	80	70.5	3.12	0.39	17.7794	0
47	0	1.01	0.4	1.7	0.19	3.94	22.5053	180	1	9	0	0.69	0	0	0	1	14	14	0	0	0	1.68317	0.39604	0.188119	0.29	0	0		166	173	168	164	110	106	111	108.5	3.26	1.22	22.5053	0
47	0	1.12	2.62	4.43	0.58	3.8	19.2969	720	1	12	0	3.31	0	0	1	0	35	0	0	0	0	3.95536	2.33929	0.517857	0.69	0	0		115.5	126	118	113	62	68	64	66	3.59	1.22	19.2969	0
60	0	1	1.27	3.43	0.45	4.64	18.9866	4620	1	3	0	2.43	0	0	1	0	35	0	0	0	0	3.43	1.27	0.45	1.16	0	0		112	107	107	117	63	66	71	68.5	2.05	0.93	18.9866	0
51	0	0.77	1.22	2.88	0.29	4.73	19.6158	6180	1	3	0	2.11	0	0	1	1	28	0	60	0	0	3.74026	1.58442	0.376623	0.89	0	0		140.5	148	148	133	85	90	82	86	4	0.43	19.6158	0
45	0	0.96	2.77	4.05	0.61	4.99	20.3287	720	1	10	0	3.09	0	0	0	0	35	0	60	0	0	4.21875	2.88542	0.635417	0.32	0	0		136	134	136	136	76	80	80	80	4.4	1.43	20.3287	0
55	0	1.03	1.15	2.71	0.34	4.09	16.834	2610	1	2	0	1.68	0	0	1	0	28	14	0	0	0	2.63107	1.1165	0.330097	0.53	0	0		127	125	129	125	78	68	87	77.5	3.09	0.99	16.834	0
52	0	1.08	0.87	2.15	0.6	5.79	21.4536	540	1	12	0	1.07	0	0	1	0	35	0	0	0	0	1.99074	0.805556	0.555556	0.2	0	0		127	145	130	124	70	71	71	71	3.09	1.45	21.4536	0
58	0	0.83	1.66	2.93	0.72	5.23	26.1005	1680	1	8	0	2.1	0	0	0	0	21	7	30	0	0	3.53012	2	0.86747	0.44	0	0		136	142	134	138	85	77	81	79	6.55	0.83	26.1005	0
43	0	0.83	1.79	2.91	0.45	4	24.9324	780	1	8	0	2.08	0	0	1	0	42	7	0	0	0	3.50602	2.15663	0.542169	0.29	0	0		83.5	92	85	82	57	54	54	54	3.96	0.91	24.9324	0
51	0	0.58	0.76	2.92	0.84	4.14	20.8984	0	0	2	0	2.34	0	0	0	0	14	7	0	0	0	5.03448	1.31034	1.44828	1.58	0	0		104	118	102	106	80	77	81	79	5.1	0.66	20.8984	0
45	0	0.8	1.23	1.85	0.68	4.77	19.6669	2880	1	9	0	1.05	0	0	1	0	35	0	0	0	0	2.3125	1.5375	0.85	-0.18	0	0		102	98	104	100	56	55	55	55	3.66	0.7	19.6669	0
58	0	0.58	1.82	2.94	1.72	6.31	20.7026	570	1	12	0	2.36	0	0	0	0	7	7	30	0	0	5.06897	3.13793	2.96552	0.54	0	0		112.5	130	108	117	82	77	79	78	3.36	1.72	20.7026	0
53	0	0.95	1.39	3.28	0.55	4.13	19.8863	6600	1	6	0	2.33	0	0	1	0	21	0	60	0	0	3.45263	1.46316	0.578947	0.94	0	0		101	108	104	98	65	70	65	67.5	2.65	1.22	19.8863	0
55	0	0.96	1.36	3.56	0.65	4	17.6067	1860	1	8	0	2.6	0	0	0	0	28	0	30	0	0	3.70833	1.41667	0.677083	1.24	0	0		105	111	107	103	68	57	61	59	2.01	0.7	17.6067	0
49	0	0.61	0.78	2.04	0.4	6.59	20.9386	0	0	7	0	1.43	0	0	0	0	21	0	0	0	0	3.34426	1.27869	0.655738	0.65	0	0		112	112	112	112	68	68	72	70	2.05	0.54	20.9386	0
55	0	1.62	1.41	3.39	0.27	3.87	27.6249	180	1	8	0	1.77	0	0	0	1	21	0	60	0	0	2.09259	0.87037	0.166667	0.36	0	0		157	166	154	160	100	97	100	98.5	3.96	1.92	27.6249	0
58	0	0.68	1.98	2.94	0.42	4.48	23.1921	1560	1	0	0	2.26	0	0	0	0	7	7	0	0	0	4.32353	2.91176	0.617647	0.28	0	0		104	108	99	109	70	63	68	65.5	4.53	1.57	23.1921	0
57	0	1.03	1.19	3.17	0.49	4.61	20.625	3060	1	3	0	2.14	0	0	0	0	14	7	0	0	0	3.07767	1.15534	0.475728	0.95	0	0		97.5	101	99	96	62	60	63	61.5	4.8	0.99	20.625	0
54	0	1.05	1.17	2.64	0.62	4.22	19.5021	240	1	15	0	1.59	0	0	0	0	7	0	0	0	0	2.51429	1.11429	0.590476	0.42	0	0		96.5	90	96	97	58	61	56	58.5	2.56	0.75	19.5021	1
51	0	1.43	1.57	3.14	0.55	4.08	17.4044	2220	1	8	0	1.71	0	0	1	0	28	35	0	0	0	2.1958	1.0979	0.384615	0.14	0	0		130	129	131	129	78	73	76	74.5	2.52	0.54	17.4044	0
59	0	1.39	1.35	3.17	0.37	4.77	19.0178	1410	1	17	0	1.78	0	0	0	1	14	7	90	0	0	2.28058	0.971223	0.266187	0.43	0	0		141.5	144	139	144	88	88	84	86	3.16	0.66	19.0178	1
52	0	1.32	1.69	4.2	0.53	4.56	22.8168	2610	1	2	0	2.88	0	0	0	0	28	14	60	0	0	3.18182	1.2803	0.401515	1.19	0	0		108	95	111	105	64	60	70	65	4	0.87	22.8168	0
58	0	0.98	1.66	2.99	0.66	3.59	19.9609	1800	1	7	0	2.01	0	0	0	0	28	7	30	0	0	3.05102	1.69388	0.673469	0.35	0	0		93.5	89	96	91	61	64	63	63.5	4.83	0.81	19.9609	0
52	0	1.16	1.77	4.2	0.53	4.44	19.594	2520	1	7	0	3.04	0	0	0	0	21	0	30	0	0	3.62069	1.52586	0.456897	1.27	0	0		111.5	116	114	109	71	67	67	67	5.28	1.32	19.594	0
47	0	2.05	2.4	4.05	0.69	4.45	25.242	300	1	8	0	2	0	0	1	1	14	0	0	0	0	1.97561	1.17073	0.336585	-0.4	0	0		152	158	154	150	91	86	85	85.5	3.76	1.67	25.242	0
55	0	1.06	2.57	3.86	1.2	4.73	21.7453	2400	1	4	0	2.8	0	0	0	0	7	7	0	0	0	3.64151	2.42453	1.13208	0.23	0	0		101	111	105	97	60	63	65	64	3.09	1.05	21.7453	0
47	0	1.24	0.79	3.25	0.49	4	20.1928	1650	1	8	0	2.01	0	0	1	0	14	0	60	0	0	2.62097	0.637097	0.395161	1.22	0	0		112.5	119	117	108	64	68	66	67	3.39	0.93	20.1928	0
55	0	0.69	0.94	2.34	0.53	4.22	17.2268	720	1	11	0	1.65	0	0	1	0	21	0	60	0	0	3.3913	1.36232	0.768116	0.71	0	0		128.5	135	134	123	77	80	78	79	3.8	0.79	17.2268	0
55	0	1.17	3.06	3.96	0.56	6.13	18.0412	1800	1	8	0	2.79	0	0	0	0	35	0	0	0	0	3.38462	2.61538	0.478632	-0.27	0	0		113.5	120	116	111	75	72	72	72	2.22	0.68	18.0412	0
51	0	1.07	1.55	2.37	0.46	4.26	21.624	1640	1	10	0	1.3	0	0	0	0	7	7	0	0	0	2.21495	1.4486	0.429907	-0.25	0	0		137.5	136	134	141	85	84	83	83.5	4.2	0.64	21.624	0
40	0	1.42	1.49	3.31	0.31	3.83	22.6015	1680	1	6	0	1.89	0	0	0	0	14	7	30	0	0	2.33099	1.0493	0.21831	0.4	0	0		102	105	107	97	68	69	74	71.5	3.02	0.76	22.6015	0
42	0	1.51	1.25	3.07	0.4	4.29	28.481	1080	1	6	0	1.56	0	0	1	0	21	0	0	0	0	2.03311	0.827815	0.264901	0.31	0	0		120.5	124	118	123	87	82	88	85	3.66	1.61	28.481	0
49	0	1.04	1.58	2.47	0.78	4.7	17.9282	0	0	4	0	1.43	0	0	1	0	28	0	0	0	0	2.375	1.51923	0.75	-0.15	0	0		105	105	106	104	62	67	68	67.5	2.72	0.93	17.9282	0
47	0	0.76	1.34	2.98	0.59	4.1	27.3594	2850	1	14	0	2.22	0	0	0	1	21	14	0	0	0	3.92105	1.76316	0.776316	0.88	0	0		155	150	154	156	87	94	97	95.5	3.29	1.57	27.3594	1
59	0	0.88	1.84	2.58	0.5	5.99	18.5403	840	1	7	0	1.7	0	0	1	0	28	0	0	0	0	2.93182	2.09091	0.568182	-0.14	0	0		95	102	98	92	65	63	60	61.5	3.02	0.83	18.5403	0
57	0	0.98	0.79	2.6	0.21	3.92	19.8574	4680	1	10	0	1.62	0	0	0	0	14	0	30	0	0	2.65306	0.806122	0.214286	0.83	0	0		137	140	141	133	76	75	75	75	2.25	0.91	19.8574	0
50	0	1.35	1.75	3.63	0.45	4.46	19.7801	90	0	9	0	2.28	0	0	0	0	21	7	0	0	0	2.68889	1.2963	0.333333	0.53	0	0		119	121	119	119	70	70	70	70	3.12	1.05	19.7801	0
60	0	1.25	1.72	3.13	0.61	4.49	20.4867	0	0	2	0	1.88	0	0	1	1	21	0	0	0	0	2.504	1.376	0.488	0.16	0	0		148	146	150	146	84	81	82	81.5	4.74	0.89	20.4867	0
44	0	1.69	2.68	1.3	2.45	4.85	25.8348	2820	1	10	0	-0.39	0	0	1	1	42	7	0	0	0	0.769231	1.5858	1.4497	-3.07	0	0		178.5	193	185	172	109	112	111	111.5	4.63	1.78	25.8348	0
57	0	0.54	0.86	2.04	0.87	6.33	17.48	180	1	10	0	1.5	0	0	0	0	7	0	30	0	0	3.77778	1.59259	1.61111	0.64	0	0		114.5	113	117	112	70	65	74	69.5	2.22	0.99	17.48	0
51	0	1.08	1.97	3.86	0.95	4.32	23.3888	0	0	6	0	2.78	0	0	0	0	28	28	0	0	0	3.57407	1.82407	0.87963	0.81	0	0		128.5	129	130	127	85	80	81	80.5	4.67	1.8	23.3888	0
52	0	0.85	3.82	4.65	0.63	4.81	29.1338	1560	1	11	0	3.8	0	0	0	0	14	7	30	0	0	5.47059	4.49412	0.741176	-0.02	0	0		109.5	108	111	108	75	78	75	76.5	3.93	1.94	29.1338	0
55	0	0.72	1.76	3.05	0.57	4.61	22.173	245	1	7	0	2.33	0	0	0	0	28	7	0	0	0	4.23611	2.44444	0.791667	0.57	0	0		123.5	131	127	120	80	83	79	81	4.87	1.57	22.173	0
59	0	1.36	2.36	4.93	0.73	3.75	22.0718	30	0	6	0	3.57	0	0	0	0	14	7	0	0	0	3.625	1.73529	0.536765	1.21	0	0		89.5	94	84	95	56	51	55	53	3.76	2.19	22.0718	0
49	0	1.73	1.98	3.3	0.38	5.39	22.5164	2400	1	7	0	1.57	0	0	0	1	14	7	0	0	0	1.90751	1.14451	0.219653	-0.41	0	0		175.5	181	172	179	109	100	100	100	3.42	1.61	22.5164	0
55	0	1.29	1.12	2.58	0.47	4.71	20.2854	2640	1	11	0	1.29	0	0	0	1	14	0	0	0	0	2	0.868217	0.364341	0.17	0	0		171	166	173	169	97	96	92	94	4.1	0.91	20.2854	0
46	0	1.13	1.53	3.13	0.36	5.26	21.1858	2040	1	4	0	2	0	0	0	1	35	0	60	0	0	2.76991	1.35398	0.318584	0.47	0	0		155	164	147	163	93	106	84	95	3.76	1.12	21.1858	0
55	0	1.06	1.49	2.73	0.41	4.65	28.2202	1860	1	8	0	1.67	0	0	1	0	14	7	60	0	0	2.57547	1.40566	0.386792	0.18	0	0		125	130	125	125	84	86	84	85	4.37	1.43	28.2202	0
58	0	1.18	1.28	2.7	0.42	4.31	17.5375	840	1	8	0	1.52	0	0	1	1	21	0	0	0	0	2.28814	1.08475	0.355932	0.24	0	0		163	166	165	161	93	86	86	86	2.69	0.72	17.5375	0
55	0	1.47	1.35	3.5	0.44	4.46	22.1116	3390	1	10	0	2.03	0	0	1	0	28	0	0	0	0	2.38095	0.918367	0.29932	0.68	0	0		125	127	126	124	75	72	75	73.5	3.06	1.55	22.1116	0
55	0	0.74	1.77	3.19	0.58	4.2	20.3026	2340	1	10	0	2.45	0	0	1	0	21	0	30	0	0	4.31081	2.39189	0.783784	0.68	0	0		105.5	105	107	104	68	64	65	64.5	3.23	0.91	20.3026	0
46	0	1.32	2.54	4.25	1.13	5.65	31.2092	1340	1	8	0	2.93	0	0	1	0	7	7	0	0	0	3.2197	1.92424	0.856061	0.39	0	0		134	142	130	138	87	90	90	90	4.3	2.46	31.2092	0
58	0	1.11	1	2.36	0.52	4.46	19.8734	300	1	14	0	1.25	0	0	1	1	21	28	0	0	0	2.12613	0.900901	0.468468	0.25	0	0		149	150	154	144	86	89	88	88.5	2.45	0.7	19.8734	1
49	0	1.09	0.67	2.48	0.4	4.48	23.1308	3060	1	5	0	1.39	0	0	0	1	28	14	120	0	0	2.27523	0.614679	0.366972	0.72	0	0		144	144	151	137	79	76	72	74	3.26	0.99	23.1308	0
54	0	0.29	1.22	3.06	0.45	5.07	19.0934	2700	1	6	0	2.77	0	0	0	0	28	0	0	0	0	10.5517	4.2069	1.55172	1.55	0	0		135	139	148	122	71	75	78	76.5	3.02	0.43	19.0934	0
57	0	1.93	1.61	3.98	0.46	4.66	26.8031	120	0	7	0	2.05	0	0	1	1	14	7	0	0	0	2.06218	0.834197	0.238342	0.44	0	0		170.5	180	171	170	118	111	106	108.5	3.66	1.72	26.8031	0
59	0	1.16	1.07	2.46	0.25	4.02	17.62	6720	1	6	0	1.3	0	0	1	0	21	21	30	0	0	2.12069	0.922414	0.215517	0.23	0	0		113.5	117	113	114	69	66	51	58.5	2.52	0.58	17.62	0
55	0	0.93	2.11	2.32	0.35	6.06	18.6066	2700	1	8	0	1.39	1	1	1	1	28	0	0	0	0	2.49462	2.26882	0.376344	-0.72	0	0		160.5	169	162	159	98	97	93	95	3.39	0.89	18.6066	0
52	0	0.81	1.43	3.05	0.55	4.52	21.7923	1800	1	6	0	2.24	0	0	1	0	14	7	0	0	0	3.76543	1.76543	0.679012	0.81	0	0		111.5	115	110	113	76	74	76	75	2.18	0.56	21.7923	0
43	0	1.81	1.12	2.89	0.37	4.06	20.4577	1800	1	11	0	1.08	0	0	1	0	35	70	0	0	0	1.59669	0.618785	0.20442	-0.04	0	0		138.5	140	138	139	86	88	91	89.5	2.95	0.66	20.4577	0
45	0	1.18	1.57	2.8	0.41	4.68	24.9925	3000	1	18	0	1.62	0	0	1	0	35	0	0	0	0	2.37288	1.33051	0.347458	0.05	0	0		126.5	145	127	126	95	91	87	89	2.72	2.09	24.9925	1
56	0	0.99	1.59	0.71	1.48	4.65	26.1341	780	1	8	0	-0.28	0	0	0	0	7	7	30	0	0	0.717172	1.60606	1.49495	-1.87	0	0		116	119	117	115	70	71	71	71	4.03	1.22	26.1341	0
41	0	1.19	1.52	3.27	0.57	4.52	24.1759	2040	1	11	0	2.08	0	0	1	0	21	7	30	0	0	2.7479	1.27731	0.478992	0.56	0	0		113.5	123	110	117	82	84	85	84.5	4.91	1.57	24.1759	0
60	0	1.13	1.36	3.33	0.36	4.9	18.0177	6300	1	8	0	2.2	0	0	1	1	21	0	60	0	0	2.9469	1.20354	0.318584	0.84	0	0		147	150	143	151	84	84	85	84.5	4.37	0.54	18.0177	0
55	0	1.16	1.21	3.33	0.43	4.55	20.8457	2550	1	13	0	2.17	0	0	0	0	14	7	90	0	0	2.87069	1.0431	0.37069	0.96	0	0		102	106	106	98	64	61	67	64	3.86	1.2	20.8457	1
52	0	0.94	2.43	3.1	1.12	4.61	15.2615	0	0	10	0	2.16	0	0	0	0	21	14	0	0	0	3.29787	2.58511	1.19149	-0.27	0	0		111	108	114	108	75	72	72	72	3.26	0.74	15.2615	0
52	0	0.48	1.38	2.2	1.08	4	28.7032	3900	1	10	0	1.72	0	0	1	0	28	0	0	0	0	4.58333	2.875	2.25	0.34	0	0		101.5	106	101	102	76	71	74	72.5	4.2	1.61	28.7032	0
45	0	0.84	1.84	2.9	0.6	3.35	22.482	2625	1	16	0	2.06	0	0	1	0	35	0	0	0	0	3.45238	2.19048	0.714286	0.22	0	0		94.5	93	90	99	60	59	64	61.5	3.66	1.32	22.482	1
55	0	1.23	1.72	3.69	1.28	3.78	23.5547	240	1	7	0	2.46	0	0	1	0	14	0	60	0	0	3	1.39837	1.04065	0.74	0	0		111.5	118	109	114	78	77	73	75	4.43	1.61	23.5547	0
52	0	1.2	0.83	1.97	0.35	5.67	19.9684	2520	1	13	0	0.77	0	0	1	0	35	0	0	0	0	1.64167	0.691667	0.291667	-0.06	0	0		114.5	117	118	111	75	75	65	70	3.49	0.81	19.9684	1
59	0	1.14	1.72	4.02	0.72	4.82	24.1682	2220	1	7	0	2.88	0	0	0	0	14	7	60	0	0	3.52632	1.50877	0.631579	1.16	0	0		125	128	124	126	74	71	74	72.5	2.58	1.57	24.1682	0
47	0	0.91	0.94	2.34	0.41	4.3	25.3182	2940	1	8	0	1.43	0	0	0	0	28	21	0	0	0	2.57143	1.03297	0.450549	0.49	0	0		110	114	111	109	71	74	71	72.5	4.47	1.55	25.3182	0
59	0	0.94	1.47	4.15	0.74	4.75	20.4289	0	0	10	0	3.21	0	0	1	0	21	7	30	0	0	4.41489	1.56383	0.787234	1.74	0	0		125.5	129	128	123	71	68	68	68	2.25	0.56	20.4289	0
41	0	0.73	0.88	2.25	0.61	4.72	24.2205	540	1	15	0	1.52	0	0	0	1	14	14	30	0	0	3.08219	1.20548	0.835616	0.64	0	0		154	156	155	153	103	103	90	96.5	3.37	1.07	24.2205	1
51	0	1.18	2.49	4.46	0.65	3.97	19.3088	2700	1	8	0	3.28	0	0	1	0	14	7	0	0	0	3.77966	2.11017	0.550847	0.79	0	0		130.5	145	132	129	86	85	90	87.5	2.92	0.81	19.3088	0
46	0	1.19	1.52	4.34	0.57	4.52	23.4552	0	0	8	0	3.15	0	0	0	0	21	7	0	0	0	3.64706	1.27731	0.478992	1.63	0	0		125	125	128	122	85	87	85	86	2.92	0.99	23.4552	0
59	0	1.16	1.91	3.19	0.88	4.38	28.8024	0	0	11	0	2.03	0	0	1	0	21	0	0	0	0	2.75	1.64655	0.758621	0.12	0	0		123.5	127	129	118	74	78	73	75.5	6.28	1.12	28.8024	0
60	0	1.07	1	3.05	0.41	4.67	23.4776	0	0	13	0	1.98	0	0	0	0	21	35	0	0	0	2.85047	0.934579	0.383178	0.98	0	0		137	156	140	134	85	75	75	75	2.93	1.43	23.4776	1
56	0	1.14	1.41	3.32	0.44	4.98	23.6336	5700	1	4	0	2.18	0	0	1	0	35	0	30	0	0	2.91228	1.23684	0.385965	0.77	0	0		107	108	108	106	67	71	74	72.5	2.56	1.28	23.6336	0
58	0	1.14	1.43	3.74	0.9	4.61	24.2334	2100	1	4	0	2.6	0	0	0	0	14	7	150	0	0	3.2807	1.25439	0.789474	1.17	0	0		108.5	111	111	106	61	60	64	62	3.97	1.1	24.2334	0
60	0	0.4	0.94	2.69	0.31	5.53	28.6493	210	1	23	0	2.29	0	0	0	1	21	21	30	0	0	6.725	2.35	0.775	1.35	0	0		146.5	146	151	142	88	84	88	86	6.92	1.43	28.6493	1
47	0	1.2	2.6	3.47	0.6	4.68	20.2947	720	1	9	0	2.27	0	0	0	0	21	21	30	0	0	2.89167	2.16667	0.5	-0.33	0	0		112	120	108	116	69	65	66	65.5	2.82	0.66	20.2947	0
47	0	0.46	1.06	3.57	0.43	5.1	23.1405	2460	1	11	0	3.11	0	0	0	0	21	0	0	0	0	7.76087	2.30435	0.934783	2.05	0	0		96	94	96	96	61	66	62	64	4.35	0.5	23.1405	0
53	0	0.74	1.08	2.2	0.4	5.51	18.4816	2130	1	11	0	1.46	0	0	0	1	7	7	60	0	0	2.97297	1.45946	0.540541	0.38	0	0		141	146	140	142	82	78	81	79.5	3.36	0.72	18.4816	0
49	0	1.25	2.28	4.42	0.67	4.88	21.3253	2250	1	7	0	3.17	0	0	1	0	35	14	30	0	0	3.536	1.824	0.536	0.89	0	0		113.5	117	115	112	80	82	85	83.5	2.16	0.83	21.3253	0
60	0	1.39	1.4	3.04	1.01	4.18	23.1788	3715	1	10	0	1.65	1	1	0	0	35	0	120	0	0	2.18705	1.00719	0.726619	0.25	0	0		140	152	144	136	95	76	86	81	5.54	1.32	23.1788	0
58	0	1.25	1.02	3.28	0.79	4.09	28.9454	1920	1	8	0	2.03	0	0	0	0	21	0	0	0	0	2.624	0.816	0.632	1.01	0	0		100.5	102	100	101	72	75	70	72.5	2.95	1.2	28.9454	0
54	0	1.81	0.97	3.32	0.55	4.53	20.2991	0	0	4	0	1.51	0	0	0	0	14	7	30	0	0	1.83425	0.535912	0.303867	0.54	0	0		137.5	133	134	141	74	82	81	81.5	3.29	1.12	20.2991	0
48	0	1.28	1.15	3.32	0.26	4.28	21.296	1740	1	9	0	2.04	0	0	1	0	21	35	0	0	0	2.59375	0.898438	0.203125	0.89	0	0		120.5	124	123	118	73	73	72	72.5	2.73	0.74	21.296	0
46	0	1.38	0.92	2.21	0.31	5.09	16.9185	2660	1	6	0	0.83	0	0	0	0	28	7	0	0	0	1.60145	0.666667	0.224638	-0.09	0	0		126.5	115	123	130	71	76	77	76.5	2.39	0.66	16.9185	0
54	0	1.04	1.06	3.03	0.65	4.49	21.1719	2040	1	3	0	1.99	0	0	0	0	14	0	0	0	0	2.91346	1.01923	0.625	0.93	0	0		103.5	117	103	104	74	68	69	68.5	4.4	1.1	21.1719	0
60	0	1.37	1.93	3.55	0.54	4.49	17.2701	2490	1	10	0	2.18	0	0	1	0	14	0	90	0	0	2.59124	1.40876	0.394161	0.25	0	0		97.5	105	100	95	60	60	59	59.5	2.69	0.41	17.2701	0
45	0	0.91	1.27	2.39	0.31	4.35	19.5453	2400	1	10	0	1.48	0	0	1	0	35	28	0	0	0	2.62637	1.3956	0.340659	0.21	0	0		104	106	105	103	65	69	69	69	2.49	0.79	19.5453	0
48	0	1.5	2.88	4.66	0.59	4.36	22.7938	2640	1	14	0	3.16	0	0	1	0	28	14	30	0	0	3.10667	1.92	0.393333	0.28	0	0		119	131	120	118	83	74	80	77	3.12	1.16	22.7938	1
55	0	1	1.57	3.13	0.47	4.95	26.7067	2880	1	11	0	2.13	0	0	0	0	28	7	0	0	0	3.13	1.57	0.47	0.56	0	0		106.5	117	105	108	72	70	72	71	4.21	1.26	26.7067	0
57	0	1.04	2.53	2.84	0.57	5.01	21.9557	1560	1	15	0	1.8	0	0	0	1	7	7	60	0	0	2.73077	2.43269	0.548077	-0.73	0	0		215.5	236	216	215	136	109	105	107	5.34	1.78	21.9557	1
42	0	1.49	1	3.24	0.46	4.16	19.7128	2160	1	5	0	1.75	0	0	0	0	21	70	0	0	0	2.1745	0.671141	0.308725	0.75	0	0		97	101	95	99	61	62	60	61	3.02	0.87	19.7128	0
55	0	0.69	1.85	3.39	0.51	5.4	19.4453	2100	1	16	0	2.7	0	0	0	0	28	0	0	0	0	4.91304	2.68116	0.73913	0.85	0	0		111	114	113	109	76	74	72	73	3.34	0.97	19.4453	1
44	0	0.61	1.36	2.45	0.41	4.23	30.3141	360	1	5	0	1.84	0	0	0	1	21	0	0	0	0	4.01639	2.22951	0.672131	0.48	0	0		179	184	182	176	97	97	99	98	7.89	1.68	30.3141	0
56	0	0.79	1.35	3.52	0.42	4.19	24.03	1560	1	6	0	2.73	0	0	1	0	28	63	0	0	0	4.4557	1.70886	0.531646	1.38	0	0		95.5	98	95	96	64	61	64	62.5	4.6	1.74	24.03	0
58	0	1.31	1.93	0.95	2.21	4.78	31.3083	0	0	15	0	-0.36	0	0	0	1	21	0	30	0	0	0.725191	1.47328	1.68702	-2.29	0	0		140.5	140	134	147	91	88	84	86	5.17	1.76	31.3083	1
55	0	0.99	1.19	2.72	0.39	3.75	23.7668	180	1	7	0	1.73	0	0	0	0	21	0	30	0	0	2.74747	1.20202	0.393939	0.54	0	0		124	145	122	126	76	69	69	69	2.99	1.57	23.7668	0
44	0	1.71	2.16	5.53	0.52	3.91	23.4215	3720	1	9	0	3.82	0	0	1	0	14	7	210	0	0	3.23392	1.26316	0.304094	1.66	0	0		139	146	134	144	86	90	82	86	3.66	1.28	23.4215	0
50	0	1.17	1.41	3.42	0.54	5.13	21.6949	2220	1	9	0	2.25	0	0	1	0	21	0	0	0	0	2.92308	1.20513	0.461538	0.84	0	0		128	128	129	127	87	80	84	82	4.67	0.91	21.6949	0
49	0	0.68	1.73	3.15	1.05	4.94	23.1129	810	1	4	0	2.47	0	0	0	0	7	7	0	0	0	4.63235	2.54412	1.54412	0.74	0	0		116.5	128	118	115	75	70	71	70.5	2.15	0.7	23.1129	0
57	0	0.97	1.64	3.19	0.48	5	20.8651	300	1	21	0	2.22	0	0	1	1	21	28	30	0	0	3.28866	1.69072	0.494845	0.58	0	0		144	149	146	142	86	85	87	86	2.45	1.19	20.8651	1
42	0	1.08	0.92	2.38	0.41	4.82	21.577	840	1	10	0	1.3	0	0	1	0	28	0	0	0	0	2.2037	0.851852	0.37963	0.38	0	0		98	96	103	93	59	73	58	65.5	4.16	0.97	21.577	0
55	0	0.93	1.11	3.06	0.38	3.53	22.0219	1455	1	9	0	2.13	0	0	0	0	14	7	30	0	0	3.29032	1.19355	0.408602	1.02	0	0		129	135	132	126	80	78	76	77	3.69	1.05	22.0219	0
56	0	1.08	1.47	3.45	0.95	3.14	23.1521	1200	1	6	0	2.37	0	0	1	1	21	0	0	0	0	3.19444	1.36111	0.87963	0.9	0	0		171	159	169	173	97	96	93	94.5	2.09	1.3	23.1521	0
44	0	1	1.07	2.25	0.38	4.23	20.3062	1620	1	21	0	1.25	0	0	1	0	42	0	90	0	0	2.25	1.07	0.38	0.18	0	0		115	115	118	112	70	76	67	71.5	3.49	0.95	20.3062	1
52	0	1.05	2.05	4.15	0.86	4.16	21.0037	1860	1	10	0	3.1	0	0	0	1	42	0	30	0	0	3.95238	1.95238	0.819048	1.05	0	0		157.5	175	160	155	98	94	92	93	5.44	1.51	21.0037	0
45	0	0.1	1.67	2.79	0.45	4.01	22.1311	1260	1	10	0	2.69	0	0	0	0	21	0	60	0	0	27.9	16.7	4.5	1.02	0	0		133.5	151	132	135	90	89	88	88.5	3.79	0.64	22.1311	0
57	0	1.72	2.27	0.94	2.29	3.41	18.49	735	1	0	0	-0.78	0	0	1	0	7	7	0	0	0	0.546512	1.31977	1.3314	-3.05	0	0		138.5	154	142	135	98	88	87	87.5	2.69	1.65	18.49	0
49	0	0.72	1.48	3.32	1.59	5.02	26.5514	2805	1	14	0	2.6	0	0	0	0	7	14	0	0	0	4.61111	2.05556	2.20833	1.12	0	0		127.5	138	127	128	85	88	83	85.5	5.44	2.05	26.5514	1
57	0	0.7	1.6	2.77	0.74	4.5	28.8598	540	1	12	0	2.07	0	0	0	0	21	14	60	0	0	3.95714	2.28571	1.05714	0.47	0	0		126.5	137	131	122	87	88	84	86	5.04	1.08	28.8598	0
47	0	1.26	1.55	3.79	0.85	5.38	21.6269	1410	1	11	0	2.53	0	0	0	0	28	7	0	0	0	3.00794	1.23016	0.674603	0.98	0	0		132.5	127	136	129	79	76	78	77	4.3	1.12	21.6269	0
48	0	1.05	4.39	4.13	0.51	4.35	17.1609	1800	1	6	0	3.08	0	0	0	1	14	7	30	0	0	3.93333	4.18095	0.485714	-1.31	0	0		156	153	157	155	86	82	83	82.5	2.48	0.6	17.1609	0
50	0	1.19	2.05	3.56	0.35	5.09	27.3286	1830	1	9	0	2.37	0	0	0	1	14	7	60	0	0	2.9916	1.72269	0.294118	0.32	0	0		148	153	148	148	87	90	95	92.5	3.67	0.74	27.3286	0
46	0	0.94	3.38	3.59	0.66	4.46	34.6658	2220	1	12	0	2.65	0	0	1	0	7	7	30	0	0	3.81915	3.59574	0.702128	-0.73	0	0		116.5	118	117	116	80	81	81	81	7.66	1.34	34.6658	0
44	0	1.49	2.16	0.6	1.95	4.42	27.821	1950	1	12	0	-0.89	0	0	0	0	14	7	60	0	0	0.402685	1.44966	1.30872	-3.05	0	0		110	114	111	109	72	72	73	72.5	4.67	1.57	27.821	0
59	0	0.96	2.89	4.16	0.82	5.37	30.1966	2520	1	15	0	3.2	0	0	0	1	42	0	90	0	0	4.33333	3.01042	0.854167	0.31	0	0		142	171	141	143	92	81	81	81	4.67	2.27	30.1966	1
52	0	1.53	1.15	4	0.71	3.46	18.621	3360	1	9	0	2.47	0	0	0	0	21	0	0	0	0	2.61438	0.751634	0.464052	1.32	0	0		115.5	110	115	116	68	71	69	70	2.52	0.81	18.621	0
59	0	0.94	3.33	3.79	0.79	4.69	26.8629	0	0	11	0	2.85	0	0	0	0	35	0	0	0	0	4.03191	3.54255	0.840426	-0.48	0	0		117.5	128	117	118	68	64	70	67	4.43	1.57	26.8629	0
46	0	1.04	1.72	3.99	0.71	4.42	26.8566	3120	1	4	0	2.95	0	0	0	0	7	14	0	0	0	3.83654	1.65385	0.682692	1.23	0	0		102.5	107	104	101	72	73	70	71.5	3.09	1.74	26.8566	0
44	0	0.73	1	1.87	0.66	3.9	19.3835	360	1	8	0	1.14	0	0	1	0	42	0	0	0	0	2.56164	1.36986	0.90411	0.14	0	0		99.5	98	96	103	70	73	75	74	2.65	0.79	19.3835	0
55	0	1.05	1.43	3.08	0.61	6.01	19.3214	2640	1	2	0	2.03	0	0	0	1	21	0	0	0	0	2.93333	1.3619	0.580952	0.6	0	0		149	153	148	150	86	84	83	83.5	2.22	0.56	19.3214	0
59	0	0.69	1.8	3.02	0.58	5.03	20.2571	315	1	11	0	2.33	0	0	0	0	7	7	60	0	0	4.37681	2.6087	0.84058	0.53	0	0		111.5	124	114	109	79	80	77	78.5	3.96	0.52	20.2571	0
49	0	0.78	1.7	2.54	1.12	4.37	22.2221	2640	1	7	0	1.76	0	0	0	0	28	7	60	0	0	3.25641	2.17949	1.4359	0.06	0	0		118.5	112	117	120	64	72	69	70.5	5.01	0.68	22.2221	0
45	0	0.52	1.56	2.77	0.83	4.76	22.367	2400	1	3	0	2.25	0	0	0	0	7	7	30	0	0	5.32692	3	1.59615	0.69	0	0		101	111	101	101	67	69	71	70	4.2	0.97	22.367	0
51	0	0.84	0.84	2.95	0.52	4.99	21.7373	4860	1	4	0	2.11	0	0	0	0	28	21	0	0	0	3.5119	1	0.619048	1.27	0	0		123.5	127	124	123	83	81	81	81	3.22	1.47	21.7373	0
52	0	1.57	2.75	3.9	0.71	3.7	18.5327	2580	1	4	0	2.33	0	0	0	0	28	0	0	0	0	2.48408	1.75159	0.452229	-0.42	0	0		109	104	108	110	72	70	62	66	2.02	0.67	18.5327	0
49	0	1.11	1.8	3.22	0.31	4.26	23.7333	0	0	0	0	2.11	0	0	1	0	49	7	0	0	0	2.9009	1.62162	0.279279	0.31	0	0		131.5	121	130	133	88	88	92	90	3.79	1.01	23.7333	0
57	0	0.94	1.85	4.72	1.44	4.23	25.7778	4200	1	13	0	3.78	0	0	1	1	42	42	30	0	0	5.02128	1.96809	1.53191	1.93	0	0		172.5	176	171	174	92	97	87	92	4.1	1.72	25.7778	1
46	0	1.26	1.28	3.63	1.28	4.77	28.8598	0	0	3	0	2.37	0	0	1	1	21	0	0	0	0	2.88095	1.01587	1.01587	1.09	0	0		170	163	158	182	108	103	105	104	6.09	1.57	28.8598	0
43	0	1.29	0.91	3.02	0.49	4.65	19.5776	0	0	3	0	1.73	1	1	0	0	28	7	0	0	0	2.34109	0.705426	0.379845	0.82	0	0		112	120	113	111	74	79	77	78	4.74	1.26	19.5776	0
48	0	1.37	5.05	2.04	2.84	4.9	36.8041	795	1	27	0	0.67	0	0	0	0	14	14	0	0	0	1.48905	3.68613	2.07299	-4.38	0	0		136	139	137	135	87	87	88	87.5	5.24	2.81	36.8041	1
55	0	1.08	0.66	2.28	0.46	4.56	20.1189	0	0	10	0	1.2	0	0	1	0	28	35	0	0	0	2.11111	0.611111	0.425926	0.54	0	0		138	148	140	136	85	85	84	84.5	2.12	1.47	20.1189	0
51	0	0.73	1.3	3.02	0.56	4.17	19.5196	60	0	9	0	2.29	0	0	0	0	21	0	30	0	0	4.13699	1.78082	0.767123	0.99	0	0		106.5	100	104	109	74	72	77	74.5	3.02	0.93	19.5196	0
55	0	0.99	1.6	2.57	0.66	5.55	19.3025	300	1	6	0	1.58	0	0	1	0	28	0	0	0	0	2.59596	1.61616	0.666667	-0.02	0	0		104	112	105	103	75	69	70	69.5	3.09	0.58	19.3025	0
56	0	0.74	2.77	2.75	0.7	3.4	18.4039	2820	1	8	0	2.01	0	0	1	0	28	14	30	0	0	3.71622	3.74324	0.945946	-0.76	0	0		93	92	97	89	53	57	52	54.5	4.7	0.66	18.4039	0
48	0	1.09	0.68	2.71	0.65	4.82	22.5981	1830	1	6	0	1.62	0	0	0	0	7	7	30	0	0	2.48624	0.623853	0.59633	0.94	0	0		129.5	147	132	127	84	85	75	80	2.28	1.66	22.5981	0
60	0	1.11	1.27	3.31	0.55	4.38	18.2156	1890	1	5	0	2.2	0	0	1	1	14	7	0	0	0	2.98198	1.14414	0.495495	0.93	0	0		191	177	181	201	122	100	107	103.5	4.45	1.26	18.2156	0
53	0	0.82	1.98	2.69	0.46	6.07	27.6898	6000	1	14	0	1.87	0	0	1	0	28	28	0	1	0	3.28049	2.41463	0.560976	-0.11	1	0		114	108	117	111	79	81	79	80	3.49	2.23	27.6898	1
46	0	1.07	1.93	3.04	0.55	3.75	21.0198	1680	1	1	0	1.97	0	0	0	0	7	7	0	0	0	2.84112	1.80374	0.514019	0.04	0	0		106.5	118	107	106	67	72	65	68.5	3.06	1.16	21.0198	0
58	0	1.65	1.94	4.17	0.42	4.9	18.3732	0	0	15	0	2.52	0	0	1	1	21	0	0	0	0	2.52727	1.17576	0.254545	0.58	0	0		172.5	186	168	177	104	104	109	106.5	2.84	0.83	18.3732	1
47	0	1	1.07	2.12	0.47	5.43	19.7537	540	1	5	0	1.12	0	0	1	0	28	0	0	0	0	2.12	1.07	0.47	0.05	0	0		108.5	103	107	110	76	74	71	72.5	2.79	0.39	19.7537	0
60	0	0.98	2.23	2.82	0.58	5.67	18.003	0	0	4	0	1.84	0	0	1	1	21	0	0	0	0	2.87755	2.27551	0.591837	-0.39	0	0		165.5	167	163	168	91	84	93	88.5	3.12	0.46	18.003	0
47	0	1.09	1.07	2.21	0.56	4.37	20.9678	2220	1	4	0	1.12	0	0	0	0	21	7	30	0	0	2.02752	0.981651	0.513761	0.05	0	0		116	109	114	118	72	75	81	78	3.05	0.52	20.9678	0
56	0	0.97	1.94	3.1	0.74	4.82	20.6397	600	1	5	0	2.13	0	0	0	1	28	21	0	0	0	3.19588	2	0.762887	0.19	0	0		168.5	173	173	164	99	101	100	100.5	3.36	0.68	20.6397	0
56	0	1.39	2.19	5.45	0.78	5.03	20.7612	0	0	8	0	4.06	0	0	1	1	21	7	30	0	0	3.92086	1.57554	0.561151	1.87	0	0		183	175	190	176	103	103	97	100	2.22	0.91	20.7612	0
48	0	1.03	1.49	2.89	0.26	3.74	20.4152	4680	1	11	0	1.86	0	0	0	0	42	0	0	0	0	2.80583	1.4466	0.252427	0.37	0	0		101.5	110	103	100	71	69	68	68.5	3.9	1.16	20.4152	0
49	0	0.81	1.57	3.03	0.67	5.21	22.0997	1935	1	6	0	2.22	0	0	0	0	7	7	210	0	0	3.74074	1.93827	0.82716	0.65	0	0		122	123	125	119	81	83	78	80.5	2.45	1.57	22.0997	0
52	0	0.98	2.06	3.87	0.99	4.42	29.7355	1620	1	2	0	2.89	0	0	0	0	42	14	0	0	0	3.94898	2.10204	1.0102	0.83	0	0		118	129	110	126	79	81	78	79.5	5.44	1.34	29.7355	0
56	0	1.34	2.81	5.12	0.39	4.76	23.982	2310	1	9	0	3.78	0	0	0	0	14	7	30	0	0	3.8209	2.09701	0.291045	0.97	0	0		122	127	125	119	88	88	83	85.5	3.83	1.18	23.982	0
55	0	0.72	1.23	2.93	0.53	4.82	23.3984	450	1	9	0	2.21	0	0	0	0	21	14	30	0	0	4.06944	1.70833	0.736111	0.98	0	0		133.5	136	130	137	76	76	81	78.5	2.89	1.55	23.3984	0
49	0	1.53	3.1	6.84	1	4.53	29.4544	0	0	14	0	5.31	0	0	0	0	21	0	60	0	0	4.47059	2.02614	0.653595	2.21	0	0		113.5	113	114	113	75	69	69	69	4.06	2.03	29.4544	1
54	0	0.89	3.3	4.74	0.96	4.9	23.5434	1680	1	11	0	3.85	0	0	1	0	28	70	0	0	0	5.32584	3.70787	1.07865	0.55	0	0		126	139	122	130	85	81	83	82	3.36	1.18	23.5434	0
45	0	0.82	1.07	2.88	0.52	4.98	23.3849	0	0	3	0	2.06	0	0	0	0	7	0	60	0	0	3.5122	1.30488	0.634146	0.99	0	0		127	136	130	124	88	81	77	79	3.02	0.75	23.3849	0
51	0	0.94	1.72	2.36	0.42	4.66	19.2562	120	0	5	0	1.42	0	0	0	0	21	7	30	0	0	2.51064	1.82979	0.446809	-0.3	0	0		101.5	101	101	102	61	60	68	64	1.51	0.45	19.2562	0
57	0	0.74	1.59	2.89	0.75	4.29	20.8611	2520	1	13	0	2.15	0	0	1	0	14	7	30	0	0	3.90541	2.14865	1.01351	0.56	0	0		116.5	119	114	119	74	76	75	75.5	3.53	1.22	20.8611	1
49	0	2.2	1.09	5.16	0.54	3.99	21.6049	900	1	16	0	2.96	0	0	0	1	42	0	0	0	0	2.34545	0.495455	0.245455	1.87	0	0		144.5	156	141	148	96	97	95	96	2.86	0.7	21.6049	1
50	0	0.87	1.41	2.87	0.53	4.78	25.293	1800	1	9	0	2	0	0	0	0	7	7	30	0	0	3.29885	1.62069	0.609195	0.59	0	0		116.5	109	112	121	69	68	74	71	3.26	1.55	25.293	0
46	0	0.83	1.78	3.35	0.45	4.17	24.9159	3360	1	6	0	2.52	0	0	0	0	7	0	0	0	0	4.03614	2.14458	0.542169	0.74	0	0		111	118	112	110	81	74	74	74	4.13	1.7	24.9159	0
49	0	1.18	2.01	2.67	0.44	4.19	24.8844	3180	1	13	0	1.49	0	0	1	0	35	0	0	0	0	2.26271	1.70339	0.372881	-0.52	0	0		119.5	128	116	123	72	73	66	69.5	5.04	0.7	24.8844	1
54	0	1.29	2.44	5.08	0.59	4.93	18.7813	1080	1	6	0	3.79	0	0	0	0	21	35	0	0	0	3.93798	1.89147	0.457364	1.35	0	0		113.5	116	114	113	69	71	69	70	3.06	0.95	18.7813	0
53	0	1.36	1.53	3.37	0.7	3.74	23.9844	6120	1	8	0	2.01	0	0	1	0	28	0	0	0	0	2.47794	1.125	0.514706	0.48	0	0		107.5	101	108	107	70	72	69	70.5	2.62	1.18	23.9844	0
51	0	0.73	1.38	2.27	0.35	3.85	17.8512	1680	1	6	0	1.54	0	0	0	0	21	0	60	0	0	3.10959	1.89041	0.479452	0.16	0	0		126.5	144	124	129	82	75	81	78	3.24	1.38	17.8512	0
41	0	1.06	2.46	3.3	0.58	4.74	22.536	1575	1	9	0	2.24	0	0	0	0	21	0	90	0	0	3.11321	2.32075	0.54717	-0.22	0	0		113	113	116	110	76	77	75	76	3.29	1.07	22.536	0
55	0	1.08	2.13	4	1.39	5.13	19.3545	2625	1	11	0	2.92	0	0	1	0	14	7	90	0	0	3.7037	1.97222	1.28704	0.79	0	0		128	136	126	130	72	74	73	73.5	3.17	1.18	19.3545	0
53	0	1.66	2.48	4.11	0.8	4.72	18.8964	2520	1	13	0	2.45	0	0	0	0	28	42	0	0	0	2.4759	1.49398	0.481928	-0.03	0	0		109.5	103	108	111	71	72	75	73.5	2.59	1.2	18.8964	1
53	0	1.21	2.42	3.82	0.71	4.24	22.102	3480	1	6	0	2.61	0	0	0	0	42	0	0	0	0	3.15702	2	0.586777	0.19	0	0		112	116	112	112	75	75	74	74.5	4.37	1.05	22.102	0
56	0	1.05	0.82	2	0.41	3.52	21.8248	3480	1	8	0	0.95	0	0	1	0	35	0	0	0	0	1.90476	0.780952	0.390476	0.13	0	0		102.5	99	101	104	66	65	66	65.5	2.85	0.68	21.8248	0
46	0	1.25	1.27	2.72	0.47	4.72	18.591	120	0	10	0	1.47	0	0	0	0	14	7	90	0	0	2.176	1.016	0.376	0.2	0	0		110.5	114	110	111	75	73	76	74.5	3.26	0.83	18.591	0
50	0	1.39	1.83	4.12	0.54	3.77	25.0629	210	1	17	0	2.73	0	0	0	0	7	7	30	0	0	2.96403	1.31655	0.388489	0.9	0	0		117.5	124	120	115	84	80	76	78	2.18	1.18	25.0629	1
56	0	1.18	1.17	2.49	0.39	5.34	17.2823	2430	1	6	0	1.31	0	0	1	0	28	0	30	0	0	2.11017	0.991525	0.330508	0.14	0	0		93	99	95	91	61	62	58	60	3.63	0.7	17.2823	0
57	0	1.08	1.27	2.18	0.23	3.38	18.3296	0	0	8	0	1.1	0	0	0	0	14	0	0	0	0	2.01852	1.17593	0.212963	-0.17	0	0		133	140	127	139	84	84	81	82.5	2.52	1.2	18.3296	0
52	0	1.06	2.55	3.75	1.12	5.05	22.8624	1515	1	13	0	2.69	0	0	0	0	14	7	30	0	0	3.53774	2.40566	1.0566	0.14	0	0		105	117	106	104	75	72	71	71.5	3.49	1.07	22.8624	1
47	0	1.37	1.7	4.36	0.73	4.45	21.708	60	0	7	0	2.99	0	0	0	0	21	0	60	1	0	3.18248	1.24088	0.532847	1.29	2	0		113.5	110	109	118	57	59	53	56	2.45	0.29	21.708	0
56	0	0.7	2.5	3.28	1	3.97	20.2913	180	1	7	0	2.58	0	0	0	0	7	0	0	0	0	4.68571	3.57143	1.42857	0.08	0	0		116.5	117	118	115	78	76	76	76	3.31	1.41	20.2913	0
54	0	1.12	2.72	3.63	0.82	4.92	20.3017	840	1	5	0	2.51	0	0	1	0	28	0	0	0	0	3.24107	2.42857	0.732143	-0.21	0	0		136	143	135	137	85	81	82	81.5	3.83	0.85	20.3017	0
60	0	1.06	1.12	3.05	0.33	3.93	28.0365	2760	1	14	0	1.99	0	0	0	0	42	0	60	0	0	2.87736	1.0566	0.311321	0.87	0	0		126.5	149	124	129	91	82	80	81	3.86	1.69	28.0365	1
41	0	1.03	2.53	2.93	0.64	5.81	21.769	2100	1	7	0	1.9	0	0	0	0	21	0	60	0	0	2.84466	2.45631	0.621359	-0.63	0	0		128	142	132	124	80	81	80	80.5	4.03	1.18	21.769	0
48	0	0.88	1.37	3.06	0.4	4.11	24.6152	0	0	4	0	2.18	0	0	0	0	14	7	30	0	0	3.47727	1.55682	0.454545	0.81	0	0		117	110	115	119	79	76	76	76	3.16	1.47	24.6152	0
41	0	1.41	1.88	4.03	0.5	4.9	27.5196	180	1	11	0	2.62	0	0	0	0	0	0	0	0	0	2.85816	1.33333	0.35461	0.74	0	0		99	105	99	99	71	72	74	73	3.73	1.61	27.5196	0
50	0	0.69	1.35	2.92	0.61	4.71	22.416	720	1	11	0	2.23	0	0	1	0	14	7	0	0	0	4.23188	1.95652	0.884058	0.88	0	0		109	111	107	111	68	68	68	68	2.82	1.16	22.416	0
44	0	0.98	1.24	2.75	0.36	3.72	22.3846	1320	1	7	0	1.77	0	0	0	0	7	7	30	0	0	2.80612	1.26531	0.367347	0.53	0	0		117.5	119	120	115	57	57	64	60.5	5.94	0.89	22.3846	0
57	0	0.89	2.68	3.58	0.59	3.8	22.1906	4380	1	8	0	2.69	1	1	0	0	35	0	0	0	0	4.02247	3.01124	0.662921	0.01	0	0		100.5	95	100	101	67	67	69	68	3.16	0.79	22.1906	0
44	0	1.47	1.43	3.22	0.57	4.16	18.9675	300	1	7	0	1.75	0	0	1	0	35	0	30	0	0	2.19048	0.972789	0.387755	0.32	0	0		97	101	98	96	66	65	65	65	3.06	0.99	18.9675	0
47	0	0.9	1.23	2.5	0.41	5.21	23.4484	840	1	16	0	1.6	0	0	0	0	35	0	30	0	0	2.77778	1.36667	0.455556	0.37	0	0		104.5	109	105	104	64	65	66	65.5	2.12	1.72	23.4484	1
56	0	1.19	1.76	2.65	0.81	4.39	19.8673	660	1	10	0	1.46	0	0	1	0	35	0	0	0	0	2.22689	1.47899	0.680672	-0.3	0	0		115.5	117	118	113	68	67	67	67	2.75	0.95	19.8673	0
53	0	1.34	1.61	3.98	0.55	3.7	20.6	1050	1	10	0	2.64	0	0	1	0	28	70	0	0	0	2.97015	1.20149	0.410448	1.03	0	0		102.5	105	103	102	65	62	65	63.5	2.42	0.99	20.6	0
60	0	0.86	1.01	2.48	0.63	4.73	17.9475	2205	1	13	0	1.62	0	0	0	1	35	14	30	0	0	2.88372	1.17442	0.732558	0.61	0	0		153.5	151	162	145	86	83	83	83	2.55	0.6	17.9475	1
60	0	1.51	1.76	4.47	0.5	3.62	19.99	0	0	10	0	2.96	0	0	1	1	28	0	0	0	0	2.96026	1.16556	0.331126	1.2	0	0		157	157	155	159	82	85	81	83	3.14	1.37	19.99	0
59	0	0.96	1.19	3.87	0.45	5.43	23.9766	120	0	12	0	2.91	0	0	0	1	21	0	30	0	0	4.03125	1.23958	0.46875	1.72	0	0		172	180	172	172	81	93	88	90.5	3.7	2.13	23.9766	0
47	0	1.46	0.4	1.74	0.35	3.97	19.6702	6120	1	8	0	0.28	0	0	1	0	14	14	0	0	0	1.19178	0.273973	0.239726	-0.12	0	0		125.5	130	130	121	81	92	79	85.5	2.55	0.68	19.6702	0
46	0	1.07	2.2	4.02	0.57	4.53	23.9152	3240	1	7	0	2.95	0	0	1	0	28	7	0	0	0	3.75701	2.05607	0.53271	0.75	0	0		110.5	119	114	107	75	70	72	71	4.13	1.49	23.9152	0
47	0	0.78	1.56	2.87	0.79	5.22	19.0824	0	0	12	0	2.09	0	0	1	0	35	0	0	0	0	3.67949	2	1.01282	0.53	0	0		123.5	115	119	128	78	83	90	86.5	2.28	0.72	19.0824	0
53	0	1.49	3.1	3.62	0.94	5.62	19.9195	0	0	9	0	2.13	0	0	0	0	35	0	0	0	0	2.42953	2.08054	0.630872	-0.97	0	0		92	99	92	92	66	64	64	64	3.19	0.66	19.9195	0
54	0	1.63	1.06	3.44	0.56	4.69	19.5204	0	0	6	0	1.81	0	0	0	0	14	0	0	0	0	2.11043	0.650307	0.343558	0.75	0	0		99	99	101	97	66	61	64	62.5	2.96	0.79	19.5204	0
46	0	0.83	1.46	2.5	0.26	5.02	23.0841	1980	1	4	0	1.67	0	0	0	0	14	7	0	0	0	3.01205	1.75904	0.313253	0.21	0	0		116.5	135	124	109	86	85	78	81.5	3.22	0.87	23.0841	0
56	0	1.12	2.04	2.55	0.48	5.52	22.6176	2880	1	5	0	1.43	0	0	1	1	35	0	0	0	0	2.27679	1.82143	0.428571	-0.61	0	0		144	162	145	143	85	84	81	82.5	4.3	0.66	22.6176	0
45	0	1.11	2.63	4.13	0.47	4.16	22.659	3660	1	6	0	3.02	0	0	1	0	35	70	0	0	0	3.72072	2.36937	0.423423	0.39	0	0		124.5	135	126	123	82	77	76	76.5	3.56	1.28	22.659	0
59	0	0.99	1.62	3.62	0.75	4.39	20.6709	2220	1	7	0	2.63	0	0	1	0	21	7	30	0	0	3.65657	1.63636	0.757576	1.01	0	0		116.5	124	117	116	66	73	75	74	3.26	0.76	20.6709	0
60	0	1.25	1.08	2.78	0.44	3.67	15.8857	300	1	11	0	1.53	0	0	1	0	21	14	0	0	0	2.224	0.864	0.352	0.45	0	0		137.5	133	140	135	72	71	69	70	2.92	0.66	15.8857	0
47	0	1.37	1.37	2.46	0.79	5.22	18.543	2130	1	11	0	1.09	0	0	0	0	14	7	30	0	1	1.79562	1	0.576642	-0.28	0	0		136	140	138	134	79	78	78	78	3.36	0.76	18.543	0
53	0	2.11	1.09	3.52	0.62	4.35	24.4193	0	0	11	0	1.41	0	0	0	1	21	0	0	0	0	1.66825	0.516588	0.293839	0.32	0	0		151	159	147	155	95	93	92	92.5	5.98	1.18	24.4193	0
48	0	1.01	1.49	2.82	0.46	3.97	27.922	1740	1	4	0	1.81	0	0	1	0	28	0	0	0	0	2.79208	1.47525	0.455446	0.32	0	0		107.5	111	110	105	80	77	74	75.5	5.14	1.47	27.922	0
47	0	0.83	1.04	2.12	0.45	3.94	25.2994	3960	1	12	0	1.29	0	0	0	0	42	14	60	0	0	2.55422	1.25301	0.542169	0.25	0	0		112.5	115	111	114	73	70	73	71.5	5.71	1.2	25.2994	0
41	0	0.81	1.53	2.57	0.59	5.7	19.4936	1500	1	14	0	1.76	0	0	0	0	0	0	0	0	0	3.17284	1.88889	0.728395	0.23	0	0		133	142	129	137	76	73	73	73	3.46	0.52	19.4936	1
44	0	2.1	1.6	4.68	1.18	4.94	25.1445	120	0	7	0	2.58	0	0	0	1	21	14	0	0	0	2.22857	0.761905	0.561905	0.98	0	0		154	169	149	159	100	97	89	93	5.18	2.23	25.1445	0
43	0	0.77	1.47	2.91	0.45	4.45	24.6723	300	1	10	0	2.14	0	0	0	0	42	0	0	0	0	3.77922	1.90909	0.584416	0.67	0	0		111.5	120	112	111	72	70	67	68.5	3.53	1.45	24.6723	0
43	0	1.44	1.43	3.88	0.61	3.89	20.7031	0	0	4	0	2.44	0	0	0	1	21	21	30	0	0	2.69444	0.993056	0.423611	1.01	0	0		146.5	152	146	147	83	72	76	74	3.22	0.99	20.7031	0
46	0	0.9	0.86	2.53	0.44	4.75	20.5373	360	1	8	0	1.63	0	0	0	0	21	21	30	0	0	2.81111	0.955556	0.488889	0.77	0	0		101.5	110	106	97	69	67	67	67	2.86	0.5	20.5373	0
60	0	1.35	1.89	4.56	0.65	4.62	18.6889	4260	1	5	0	3.21	0	0	0	0	35	14	0	0	0	3.37778	1.4	0.481481	1.32	0	0		134.5	149	130	139	86	75	81	78	3.16	0.68	18.6889	0
60	0	0.94	1.3	2.97	0.4	4.85	19.2951	2460	1	12	0	2.03	0	0	0	0	7	14	90	0	0	3.15957	1.38298	0.425532	0.73	0	0		120	136	125	115	72	73	67	70	4.08	0.7	19.2951	0
43	0	1.14	2.15	3.06	0.63	5.52	21.1034	2520	1	7	0	1.92	0	0	0	0	28	7	30	0	0	2.68421	1.88596	0.552632	-0.23	0	0		101	102	100	102	63	59	57	58	3.29	0.68	21.1034	0
58	0	0.57	1.49	2.9	0.58	3.28	21.2739	5040	1	3	0	2.33	0	0	1	1	14	0	0	0	0	5.08772	2.61404	1.01754	0.84	0	0		175	184	180	170	104	107	107	107	2.01	1.05	21.2739	0
47	0	0.71	1.84	2.43	0.93	5.13	20.9979	420	1	13	0	1.72	0	0	1	0	21	0	60	0	0	3.42254	2.59155	1.30986	-0.12	0	0		119.5	126	119	120	79	80	81	80.5	6.75	1.7	20.9979	1
60	0	1.01	2.27	3.4	0.91	5.05	18.5412	1260	1	10	0	2.39	0	0	1	0	21	7	60	0	0	3.36634	2.24752	0.90099	0.12	0	0		117.5	123	110	125	69	60	64	62	2.89	0.45	18.5412	0
42	0	1.17	0.94	3.17	0.46	4.43	23.833	5760	1	9	0	2	0	0	0	0	35	0	0	0	0	2.7094	0.803419	0.393162	1.06	0	0		111	126	112	110	81	74	78	76	3.19	0.87	23.833	0
50	0	1.38	1.72	3.21	0.63	6.35	18.1344	2670	1	6	0	1.83	0	0	0	0	21	14	0	0	0	2.32609	1.24638	0.456522	0.11	0	0		119.5	125	122	117	84	77	78	77.5	2.28	0.79	18.1344	0
42	0	1.38	1.47	3.84	0.51	4	20.9616	2280	1	11	0	2.46	0	0	1	0	14	0	60	0	0	2.78261	1.06522	0.369565	0.99	0	0		106.5	116	106	107	67	70	67	68.5	3.63	0.46	20.9616	0
56	0	0.87	2.07	4.11	1.02	4.98	26.8173	2400	1	19	0	3.24	0	0	1	1	14	7	60	0	0	4.72414	2.37931	1.17241	1.17	0	0		144	151	139	149	95	96	96	96	4.9	1.67	26.8173	1
55	0	1.67	1.82	3.44	0.47	3.76	28.653	240	1	5	0	1.77	0	0	1	1	35	14	0	0	0	2.05988	1.08982	0.281437	-0.05	0	0		153	161	148	158	97	95	103	99	4.03	1.53	28.653	0
59	0	1.03	3.38	6	0.74	4.5	18.1624	1200	1	8	0	4.97	0	0	1	0	35	21	0	0	0	5.82524	3.28155	0.718447	1.59	0	0		97.5	95	96	99	59	57	58	57.5	2.45	1.12	18.1624	0
57	0	0.98	2.7	4.08	1.31	3.6	27.7319	2280	1	20	0	3.1	0	0	0	0	21	0	60	0	0	4.16327	2.7551	1.33673	0.4	0	0		110.5	108	109	112	78	82	77	79.5	2.79	1.82	27.7319	1
60	0	1.69	2.87	5.09	0.93	4.39	22.6326	240	1	11	0	3.4	0	0	0	0	14	0	30	0	0	3.01183	1.69822	0.550296	0.53	0	0		133	140	133	133	93	90	89	89.5	4.5	1.51	22.6326	0
57	0	0.62	1.57	3.25	1.17	3.98	20.6905	1980	1	4	0	2.63	0	0	1	0	21	0	0	0	0	5.24194	2.53226	1.8871	1.06	0	0		115	113	118	112	73	69	67	68	4.3	0.79	20.6905	0
52	0	1.38	2.75	3.42	0.83	5.24	19.383	2850	1	5	0	2.04	1	1	1	0	21	7	30	0	0	2.47826	1.99275	0.601449	-0.71	0	0		125.5	131	129	122	86	82	81	81.5	3.63	0.79	19.383	0
42	0	0.53	0.62	2.09	0.28	4.35	27.2318	0	0	10	0	1.56	0	0	0	0	14	0	30	0	0	3.9434	1.16981	0.528302	0.94	0	0		137	146	139	135	91	88	92	90	4.81	1.64	27.2318	0
56	0	1.36	2.37	3.17	0.52	4.09	18.8362	1100	1	13	0	1.81	0	0	0	0	7	7	30	0	0	2.33088	1.74265	0.382353	-0.56	0	0		94.5	106	94	95	64	59	61	60	2.02	0.58	18.8362	1
59	0	0.93	2.02	3.36	0.61	4.51	20.9201	1770	1	13	0	2.43	0	0	1	0	14	7	30	0	0	3.6129	2.17204	0.655914	0.41	0	0		104.5	98	105	104	63	71	71	71	2.99	0.66	20.9201	1
59	0	0.45	0.79	2.5	0.38	4.83	20.3587	1560	1	5	0	2.05	0	0	0	1	21	0	0	0	0	5.55556	1.75556	0.844444	1.26	0	0		155.5	159	157	154	86	83	84	83.5	2.92	0.66	20.3587	0
45	0	1.15	1.51	3.94	1.37	4.39	19.2494	1140	1	12	0	2.79	0	0	0	0	28	28	0	0	0	3.42609	1.31304	1.1913	1.28	0	0		102.5	95	96	109	64	66	65	65.5	3.36	1.28	19.2494	0
50	0	1.45	1.55	3.83	0.85	3.4	24.9403	240	1	8	0	2.38	0	0	0	0	21	7	60	0	0	2.64138	1.06897	0.586207	0.83	0	0		133.5	131	134	133	84	87	89	88	2.22	0.76	24.9403	0
59	0	1.41	1.06	4.37	1.17	4.98	22.6457	5220	1	12	0	2.96	0	0	1	0	28	7	0	0	0	3.09929	0.751773	0.829787	1.9	0	0		113.5	110	111	116	66	74	71	72.5	3.29	0.99	22.6457	0
56	0	1.22	2	3.35	0.7	5.53	16.6388	840	1	11	0	2.13	0	0	1	1	28	0	0	0	0	2.7459	1.63934	0.57377	0.13	0	0		142	149	151	133	97	95	91	93	2.01	0.66	16.6388	0
47	0	0.88	1.18	2.3	0.22	4	23.8044	6600	1	7	0	1.42	0	0	1	0	21	0	0	0	0	2.61364	1.34091	0.25	0.24	0	0		139	139	145	133	84	74	69	71.5	4.4	0.85	23.8044	0
50	0	2.6	2.26	6.74	0.79	4.06	20.4004	2220	1	14	0	4.14	0	0	1	1	28	0	0	0	0	2.59231	0.869231	0.303846	1.88	0	0		153	141	152	154	89	92	95	93.5	3.4	0.72	20.4004	1
50	0	0.85	1.74	2.61	0.78	5.41	21.1237	2220	1	8	0	1.76	0	0	1	0	28	0	0	0	0	3.07059	2.04706	0.917647	0.02	0	0		130	145	128	132	75	74	74	74	5.07	1.1	21.1237	0
59	0	0.82	3.26	4.86	1.26	4.87	26.5165	0	0	7	0	4.04	0	0	0	1	21	0	60	1	0	5.92683	3.97561	1.53659	0.78	1	0		184.5	189	188	181	105	108	109	108.5	5.1	1.63	26.5165	0
55	0	1.04	1.23	2.42	0.43	4.29	20.1432	2475	1	9	0	1.38	0	0	0	1	21	7	30	0	0	2.32692	1.18269	0.413462	0.15	0	0		168.5	188	172	165	98	95	97	96	4.06	1.03	20.1432	0
56	0	1.22	4.8	4.59	0.7	4.69	26.7708	1710	1	12	0	3.37	0	0	1	0	7	7	30	0	0	3.7623	3.93443	0.57377	-1.43	0	0		127	135	128	126	75	80	75	77.5	4	1.49	26.7708	0
60	0	1.09	0.83	2.93	0.33	4.62	20.9902	600	1	10	0	1.84	0	0	0	0	14	7	0	0	0	2.68807	0.761468	0.302752	1.01	0	0		136.5	152	139	134	92	81	80	80.5	3.86	1.16	20.9902	0
55	0	0.85	1.14	3.16	0.56	4.48	26.1592	480	1	17	0	2.31	0	0	0	0	42	7	0	1	0	3.71765	1.34118	0.658824	1.17	1	0		104	111	101	107	67	68	76	72	2.15	1.98	26.1592	1
52	0	0.78	1.25	2.51	0.49	5.28	21.7844	0	0	10	0	1.73	0	0	1	0	35	0	0	0	0	3.21795	1.60256	0.628205	0.48	0	0		123	137	125	121	85	85	78	81.5	3.26	1.49	21.7844	0
52	0	1.52	1.61	3.86	0.39	3.86	19.3906	240	1	6	0	2.34	0	0	0	1	14	14	30	0	0	2.53947	1.05921	0.256579	0.73	0	0		146.5	152	151	142	87	87	81	84	2.55	0.62	19.3906	0
47	0	0.9	1.27	2.94	0.72	3.56	23.6752	7140	1	4	0	2.04	0	0	1	0	21	0	0	0	0	3.26667	1.41111	0.8	0.77	0	0		100.5	100	99	102	67	67	71	69	3.66	1.45	23.6752	0
47	0	1.52	5.72	5.28	0.42	4.76	21.6203	1680	1	8	0	3.76	0	0	1	0	7	7	120	0	0	3.47368	3.76316	0.276316	-1.96	0	0		106.5	108	111	102	75	72	70	71	2.66	1.24	21.6203	0
55	0	0.73	1	1.99	0.49	4.48	17.5215	1260	1	5	0	1.26	0	0	1	0	35	0	0	0	0	2.72603	1.36986	0.671233	0.26	0	0		125	139	129	121	84	76	73	74.5	3.7	0.48	17.5215	0
60	0	1.51	2.32	4.6	0.49	4.19	22.3569	2880	1	11	0	3.09	0	0	0	0	21	0	0	0	0	3.04636	1.53642	0.324503	0.77	0	0		113.5	117	105	122	69	69	72	70.5	2.38	0.97	22.3569	0
41	0	0.74	1.96	1.9	1.81	5.49	37.3752	1800	1	19	0	1.16	0	0	0	0	14	7	60	0	0	2.56757	2.64865	2.44595	-0.8	0	0		123.5	125	125	122	84	87	85	86	4.26	3.12	37.3752	1
57	0	0.68	1.64	2.86	0.76	4.75	18.7637	1020	1	6	0	2.18	0	0	0	0	21	7	0	0	0	4.20588	2.41176	1.11765	0.54	0	0		78	80	76	80	51	48	51	49.5	2.69	0.58	18.7637	0
45	0	1.37	1.2	2.68	0.36	3.95	19.491	120	0	5	0	1.31	0	0	0	0	21	0	60	0	0	1.9562	0.875912	0.262774	0.11	0	0		121.5	119	117	126	82	79	81	80	2.69	0.68	19.491	0
47	0	1.66	1.8	3.68	0.3	4.74	21.9482	2640	1	10	0	2.02	0	0	1	0	14	7	30	0	0	2.21687	1.08434	0.180723	0.22	0	0		92	110	92	92	72	65	68	66.5	2.52	0.95	21.9482	0
50	0	1.09	1.41	3.14	0.59	4.01	18.1811	3240	1	4	0	2.05	0	0	1	0	28	0	0	0	0	2.88073	1.29358	0.541284	0.64	0	0		97	107	98	96	68	61	60	60.5	2.75	0.91	18.1811	0
57	0	0.82	2.04	2.33	0.41	4.53	22.1893	0	0	11	0	1.51	0	0	1	1	21	14	0	0	0	2.84146	2.4878	0.5	-0.53	0	0		160	177	158	162	104	98	98	98	3.43	1.18	22.1893	0
52	0	1	1.32	3.14	0.61	4.65	22.4197	2910	1	3	0	2.14	0	0	0	0	7	0	0	0	0	3.14	1.32	0.61	0.82	0	0		123.5	130	129	118	72	80	77	78.5	3.86	0.85	22.4197	0
50	0	0.9	0.61	1.96	0.69	5.23	19.4441	3285	1	7	0	1.06	1	1	1	0	21	7	0	0	0	2.17778	0.677778	0.766667	0.45	0	0		121	121	123	119	77	79	80	79.5	3.79	0.54	19.4441	0
50	0	1.06	1.68	3.42	0.33	4.89	20.35	180	1	18	0	2.36	0	0	1	0	35	0	0	0	0	3.22642	1.58491	0.311321	0.68	0	0		107.5	107	107	108	65	69	67	68	2.79	0.81	20.35	1
41	0	1.04	1.84	2.7	0.69	5.44	20.8333	1680	1	7	0	1.66	0	0	0	0	21	14	60	0	0	2.59615	1.76923	0.663462	-0.18	0	0		98.5	96	94	103	67	62	69	65.5	2.01	1.12	20.8333	0
54	0	1.49	0.95	3.25	0.42	5.05	22.0749	2085	1	7	0	1.76	1	1	0	0	14	7	90	0	0	2.18121	0.637584	0.281879	0.81	0	0		118.5	128	123	114	68	67	68	67.5	3.56	1.72	22.0749	0
42	0	1.35	2.27	3.33	0.52	5.23	19.2867	765	1	8	0	1.98	0	0	1	0	35	0	0	0	0	2.46667	1.68148	0.385185	-0.29	0	0		109	111	110	108	66	70	67	68.5	2.89	0.93	19.2867	0
55	0	1.09	2.67	3.82	0.57	5.41	20.1138	2280	1	9	0	2.73	0	0	1	0	7	0	0	0	0	3.50459	2.44954	0.522936	0.06	0	0		99	104	99	99	56	55	56	55.5	3.16	0.83	20.1138	0
54	0	1.02	1.31	3.81	0.87	4.32	24.2275	2400	1	6	0	2.79	0	0	1	0	14	7	30	0	0	3.73529	1.28431	0.852941	1.48	0	0		138.5	142	144	133	90	86		86	1.81	1.36	24.2275	0
58	0	1.01	1.32	3.35	1.06	4.81	25.113	540	1	10	0	2.34	0	0	0	0	21	0	90	0	0	3.31683	1.30693	1.0495	1.02	0	0		129.5	132	130	129	81	85	83	84	3.32	0.85	25.113	0
60	0	1.07	0.91	2.31	0.53	5.4	18.6183	0	0	9	0	1.24	0	0	0	1	28	0	0	0	0	2.15888	0.850467	0.495327	0.33	0	0		171.5	176	174	169	88	79	82	80.5	2.32	0.79	18.6183	0
50	0	1.16	1.89	3.33	0.43	3.31	27.2817	2470	1	9	0	2.17	0	0	1	1	7	7	60	0	0	2.87069	1.62931	0.37069	0.28	0	0		141.5	149	143	140	89	89	92	90.5	3.63	1.65	27.2817	0
55	0	1.03	2.89	4.73	1	4.4	23.6	60	0	11	0	3.7	0	0	0	0	21	21	30	0	0	4.59223	2.80583	0.970874	0.81	0	0		124.5	141	126	123	81	76	86	81	3.46	2.03	23.6	0
46	0	1.04	2.03	3.01	0.66	4.57	28.1114	4380	1	9	0	1.97	0	0	0	0	28	14	0	0	0	2.89423	1.95192	0.634615	-0.06	0	0		119.5	116	115	124	79	82	88	85	4.4	2.15	28.1114	0
50	0	1.44	2.74	4.74	0.65	4.34	30.1065	60	0	18	0	3.3	0	0	0	1	28	14	90	0	0	3.29167	1.90278	0.451389	0.56	0	0		180.5	183	183	178	117	123	120	121.5	5.07	2.23	30.1065	1
45	0	0.82	1.9	3.82	1.41	4.23	31.4231	3180	1	15	0	3	0	0	1	0	42	7	0	0	0	4.65854	2.31707	1.71951	1.1	0	0		105.5	98	114	97	72	73	70	71.5	2.35	1.78	31.4231	1
49	0	0.99	1.47	2.78	0.55	5.37	20.6897	0	0	10	0	1.79	0	0	0	0	35	0	0	0	0	2.80808	1.48485	0.555556	0.32	0	0		105	105	107	103	59	61	60	60.5	2.11	0.45	20.6897	0
60	0	1.03	1.44	2.99	0.92	4.29	21.7779	2160	1	6	0	1.96	0	0	0	0	21	0	0	0	0	2.90291	1.39806	0.893204	0.52	0	0		107	108	105	109	67	71	73	72	2.92	0.6	21.7779	0
52	0	0.85	1.54	3.5	0.93	4.87	18.0723	1800	1	2	0	2.65	0	0	1	0	21	28	0	0	0	4.11765	1.81176	1.09412	1.11	0	0		112.5	115	115	110	69	70	72	71	3.83	0.91	18.0723	0
54	0	0.94	3.13	3.54	0.82	4.7	25.4531	2640	1	12	0	2.6	0	0	1	0	35	0	30	0	0	3.76596	3.32979	0.87234	-0.53	0	0		101.5	110	104	99	74	63	73	68	3.12	1.84	25.4531	0
59	0	1.18	2	3.8	0.42	4.52	17.5224	1530	1	5	0	2.62	0	0	0	0	21	14	0	0	0	3.22034	1.69492	0.355932	0.62	0	0		103	110	103	103	64	57	57	57	2.96	0.89	17.5224	0
55	0	1	1.88	2.45	0.35	3.79	19.4028	1500	1	9	0	1.45	0	0	0	1	7	7	60	0	0	2.45	1.88	0.35	-0.43	0	0		144	152	144	144	84	84	83	83.5	3.19	0.6	19.4028	0
41	0	0.98	2.45	2.6	0.34	4.35	24.8438	0	0	3	0	1.62	0	0	0	0	21	0	30	0	0	2.65306	2.5	0.346939	-0.83	0	0		122	118	119	125	78	80	80	80	2.38	0.95	24.8438	0
56	0	0.98	1.64	4.18	0.54	4.86	22.8304	3600	1	12	0	3.2	0	0	1	0	7	0	210	0	0	4.26531	1.67347	0.55102	1.56	0	0		114	119	107	121	76	66	69	67.5	4.64	1.78	22.8304	0
45	0	1.31	1.18	3.54	0.55	4.15	31.2111	0	0	2	0	2.23	0	0	0	0	0	0	0	0	0	2.70229	0.900763	0.419847	1.05	0	0		111	120	114	108	82	80	77	78.5	4.67	1.65	31.2111	0
46	0	0.76	1.18	2.67	0.57	4.37	19.9443	1680	1	5	0	1.91	0	0	0	0	42	28	0	0	0	3.51316	1.55263	0.75	0.73	0	0		92	92	93	91	60	66	65	65.5	2.76	1.26	19.9443	0
59	0	0.99	1.4	3.09	0.41	5.23	22.6306	1140	1	3	0	2.1	0	0	0	0	7	0	30	0	0	3.12121	1.41414	0.414141	0.7	0	0		134.5	143	136	133	84	75	85	80	2.76	1.51	22.6306	0
46	0	1.13	1.76	2.92	0.3	4.66	23.815	3660	1	12	0	1.79	0	0	1	0	14	7	30	0	0	2.58407	1.55752	0.265487	0.03	0	0		92.5	94	93	92	67	67	67	67	3.43	1.22	23.815	0
46	0	1	1	3.5	0.45	4.42	23.1533	7320	1	2	0	2.5	0	0	1	0	28	70	0	0	0	3.5	1	0.45	1.5	0	0		113	119	112	114	78	76	73	74.5	5.07	0.97	23.1533	0
52	0	1.72	1.31	2.98	0.57	4.57	23.892	1980	1	16	0	1.26	0	0	1	0	21	14	30	0	0	1.73256	0.761628	0.331395	-0.05	0	0		105	110	106	104	68	63	68	65.5	4.08	1.53	23.892	1
59	0	0.99	2.09	2.88	0.77	3.95	25.3255	2940	1	13	0	1.89	0	0	1	0	28	21	0	0	0	2.90909	2.11111	0.777778	-0.2	0	0		108	115	109	107	68	67	69	68	2.38	0.76	25.3255	1
50	0	1.32	1.78	3.68	0.63	3.76	21.5856	0	0	11	0	2.36	0	0	1	0	14	0	60	0	0	2.78788	1.34848	0.477273	0.58	0	0		112	115	114	110	69	73	64	68.5	3.16	1.36	21.5856	0
56	0	1.06	4.1	5.39	0.69	7.32	26.8686	125	0	24	1	4.33	0	0	1	0	49	7	0	0	0	5.08491	3.86792	0.650943	0.23	0	0		131	130	133	129	85	85	81	83	4.54	1.69	26.8686	1
52	0	1.19	1.12	3.65	0.51	4.65	21.8118	0	0	4	0	2.46	0	0	1	0	21	0	0	0	0	3.06723	0.941176	0.428571	1.34	0	0		125.5	129	125	126	88	84	84	84	4.6	1.16	21.8118	0
41	0	1.12	2.1	3.98	0.65	4.11	21.6712	4440	1	11	0	2.86	0	0	0	0	21	0	0	0	0	3.55357	1.875	0.580357	0.76	0	0		102	109	102	102	61	62	64	63	3.33	1.72	21.6712	0
55	0	1.22	1.67	3.5	0.52	4.3	22.9892	840	1	3	0	2.28	0	0	0	0	14	7	0	0	0	2.86885	1.36885	0.42623	0.61	0	0		104	114	98	110	71	51	72	61.5	4.4	1.67	22.9892	0
60	0	1.03	1.71	2.99	0.6	5.53	26.3591	3120	1	7	0	1.96	0	0	0	0	35	0	0	0	0	2.90291	1.66019	0.582524	0.25	0	0		126.5	130	129	124	80	79	75	77	4.6	1.94	26.3591	0
55	0	0.67	0.58	1.8	0.44	4.06	16.3185	240	1	7	0	1.13	0	0	0	0	21	7	0	0	0	2.68657	0.865672	0.656716	0.55	0	0		121.5	135	126	117	82	82	75	78.5	2.35	0.74	16.3185	0
42	0	1.27	0.99	2.54	0.44	5.99	17.8896	300	1	6	0	1.27	0	0	1	0	35	0	30	0	0	2	0.779528	0.346457	0.28	0	0		132	137	137	127	70	72	65	68.5	3.12	0.7	17.8896	0
59	0	0.91	2.22	3.38	0.83	3.3	17.1678	2220	1	6	0	2.47	0	0	1	0	7	7	30	0	0	3.71429	2.43956	0.912088	0.25	0	0		103.5	111	108	99	68	70	65	67.5	2.08	1.28	17.1678	0
58	0	1.4	1.65	4.57	0.54	4.35	20.2848	1290	1	10	0	3.17	0	0	0	0	7	7	30	0	0	3.26429	1.17857	0.385714	1.52	0	0		128.5	124	130	127	71	77	72	74.5	1.95	0.83	20.2848	0
60	0	0.7	1.16	2.83	0.43	5.23	23.2335	300	1	6	0	2.13	0	0	0	1	14	7	0	0	0	4.04286	1.65714	0.614286	0.97	0	0		144.5	153	141	148	94	92	91	91.5	2.22	1.57	23.2335	0
51	0	0.24	0.44	1.11	0.13	4.06	18.4762	0	0	7	0	0.87	0	0	1	1	28	0	0	0	0	4.625	1.83333	0.541667	0.43	0	0		220.5	198	214	227	112	114	113	113.5	3.16	0.81	18.4762	0
52	0	0.9	1.08	2.93	0.31	4.38	20.7802	5040	1	13	0	2.03	0	0	0	0	21	0	0	0	0	3.25556	1.2	0.344444	0.95	0	0		128.5	141	130	127	83	84	82	83	4	0.81	20.7802	1
47	0	1.03	1.8	3.85	0.57	4.29	28.4149	3360	1	25	0	2.82	0	0	1	0	21	0	0	0	0	3.73786	1.74757	0.553398	1.02	0	0		119	130	125	113	73	72	76	74	4.16	1.54	28.4149	1
55	0	1.12	1.66	3.91	0.33	4.31	14.6222	0	0	7	0	2.79	0	0	0	0	14	14	0	0	0	3.49107	1.48214	0.294643	1.13	0			97.5	106	101	94	86	82	75	78.5	4.13	0.23	14.6222	0
54	0	1.39	1.58	4.14	0.42	4.5	26.986	120	0	9	0	2.75	0	0	0	0	35	7	90	0	0	2.97842	1.13669	0.302158	1.17	0	0		125.5	132	128	123	76	73	72	72.5	2.02	1.72	26.986	0
54	0	0.61	0.53	1.99	0.21	4.15	21.9116	540	1	10	0	1.38	0	0	0	0	21	0	0	0	0	3.2623	0.868852	0.344262	0.85	0	0		130.5	135	132	129	88	79	83	81	3.09	1.08	21.9116	0
54	0	1.13	1.25	3.19	0.79	4.01	20.1242	2730	1	6	0	2.06	0	0	0	0	21	28	30	0	0	2.82301	1.10619	0.699115	0.81	0	0		109	114	107	111	57	58	71	64.5	2.19	0.62	20.1242	0
43	0	1.7	2.13	1.29	2.08	4.9	29.2368	3840	1	25	0	-0.41	0	0	1	0	28	0	60	0	0	0.758824	1.25294	1.22353	-2.54	0	0		114.5	120	116	113	74	84	75	79.5	5.78	2.17	29.2368	1
56	0	1.28	3	3.5	0.47	4.81	15.0267	2640	1	14	0	2.22	0	0	0	0	14	7	0	0	0	2.73438	2.34375	0.367188	-0.78	0	0		125	148	122	128	75	75	76	75.5	2.52	0.92	15.0267	1
56	0	0.9	1.34	2.83	0.64	4.72	21.7662	1500	1	10	0	1.93	0	0	1	0	21	0	30	0	0	3.14444	1.48889	0.711111	0.59	0	0		110.5	118	107	114	66	62	68	65	3.56	1.01	21.7662	0
44	0	0.96	1.25	2.43	0.32	4.76	21.0068	2145	1	5	0	1.47	0	0	1	0	7	7	60	0	0	2.53125	1.30208	0.333333	0.22	0	0		117	130	116	118	81	82	81	81.5	3.6	1.14	21.0068	0
49	0	0.64	1.1	2.5	0.5	4.07	21.5466	4320	1	6	0	1.86	0	0	1	0	28	7	30	0	0	3.90625	1.71875	0.78125	0.76	0	0		74.5	80	76	73	53	50	48	49	3.73	0.5	21.5466	0
42	0	1.01	1.69	3.21	0.74	4.51	24.8408	2520	1	21	0	2.2	0	0	0	0	21	0	0	0	0	3.17822	1.67327	0.732673	0.51	0	0		112	120	113	111	72	70	69	69.5	3.13	0.95	24.8408	1
45	0	1.39	1.8	4.01	0.47	5.11	26.9993	0	0	9	0	2.62	0	0	0	0	42	7	0	0	0	2.88489	1.29496	0.338129	0.82	0	0		129.5	143	140	119	98	80	80	80	3.6	2.23	26.9993	0
55	0	1.67	3.21	4.5	0.64	4.23	24.3204	2220	1	14	0	2.83	0	0	0	0	35	0	60	0	0	2.69461	1.92216	0.383234	-0.38	0	0		126.5	130	127	126	79	77	72	74.5	3.73	1.41	24.3204	1
50	0	1.47	2.14	3.47	0.9	4.29	21.5577	180	1	11	0	2	0	0	0	0	14	0	0	0	0	2.36054	1.45578	0.612245	-0.14	0	0		130	141	132	128	90	81	86	83.5	4.6	1.51	21.5577	0
46	0	1.2	1.96	0.7	1.7	4.58	20.5698	1680	1	6	0	-0.5	0	0	1	0	7	7	60	0	0	0.583333	1.63333	1.41667	-2.46	0	0		107	123	111	103	81	75	73	74	4.43	0.58	20.5698	0
51	0	1.32	1.8	4.51	0.4	5.17	19.5262	1860	1	21	0	3.19	0	0	0	0	14	14	30	0	0	3.41667	1.36364	0.30303	1.39	0	0		98	98	100	96	59	63	66	64.5	3.06	0.79	19.5262	1
59	0	1.06	2.36	3.83	0.82	3.89	36.0648	840	1	15	0	2.77	0	0	1	1	28	14	60	0	0	3.61321	2.22642	0.773585	0.41	0	0		170	166	166	174	89	95	99	97	5.82	2.44	36.0648	1
57	0	1.36	2.76	3.57	0.48	3.99	18.9722	0	0	6	0	2.21	0	0	0	0	49	0	0	0	0	2.625	2.02941	0.352941	-0.55	0	0		122.5	127	122	123	83	81	78	79.5	2.62	0.74	18.9722	0
58	0	1.19	2.61	3.28	1.07	4.61	20.5695	2700	1	12	0	2.09	0	0	0	0	28	7	0	0	0	2.7563	2.19328	0.89916	-0.52	0	0		120	130	120	120	66	66	67	66.5	2.89	1.1	20.5695	0
57	0	1.29	1.88	4.66	0.75	5.02	17.4472	3300	1	5	0	3.37	0	0	0	0	28	0	0	0	0	3.6124	1.45736	0.581395	1.49	0	0		96.5	99	98	95	65	62	63	62.5	1.48	0.7	17.4472	0
45	0	1.28	1.43	3.13	0.45	3.64	24.2445	4260	1	10	0	1.85	0	0	1	0	35	0	0	0	0	2.44531	1.11719	0.351562	0.42	0	0		137	142	140	134	98	94	86	90	2.69	1.57	24.2445	0
45	0	0.87	0.82	2.35	0.48	4.77	23.5707	1650	1	1	0	1.48	0	0	0	0	28	0	30	0	0	2.70115	0.942529	0.551724	0.66	0	0		132.5	139	134	131	98	87	79	83	4.64	0.76	23.5707	0
45	0	1.35	1.39	3.3	0.49	3.91	21.3049	7140	1	7	0	1.95	0	0	1	0	14	0	60	0	0	2.44444	1.02963	0.362963	0.56	0	0		129.5	139	126	133	91	85	87	86	2.79	0.6	21.3049	0
41	0	0.54	1.93	2.28	0.53	5.27	22.3757	120	0	12	0	1.74	0	0	0	0	21	0	0	0	0	4.22222	3.57407	0.981481	-0.19	0	0		103.5	114	103	104	69	66	63	64.5	2.32	0.99	22.3757	0
44	0	1.3	2.6	5.38	0.95	4.88	28.7425	0	0	6	0	4.08	0	0	0	1	21	14	60	0	0	4.13846	2	0.730769	1.48	0	0		145.5	151	151	140	101	92	88	90	3.19	2.15	28.7425	0
43	0	0.93	0.94	2.68	0.48	4.48	24.4627	1620	1	17	0	1.75	0	0	0	0	21	0	0	0	0	2.88172	1.01075	0.516129	0.81	0	0		106.5	120	108	105	80	78	75	76.5	6.48	1.53	24.4627	1
47	0	0.92	1.61	3.88	1.03	5.53	43.062	0	0	16	0	2.96	0	0	0	0	14	21	0	0	0	4.21739	1.75	1.11957	1.35	0	0		115	115	115	115	83	82	79	80.5	7.25	3.91	43.062	1
51	0	1.33	4.11	3.83	0.4	5.58	20.5672	3210	1	10	0	2.5	0	0	1	0	35	14	30	0	0	2.8797	3.09023	0.300752	-1.61	0	0		107.5	116	105	110	70	66	66	66	4.67	0.41	20.5672	0
47	0	0.9	1.42	2.57	0.35	5.21	20.9616	1260	1	9	0	1.67	0	0	0	0	21	7	30	0	0	2.85556	1.57778	0.388889	0.25	0	0		114	116	109	119	66	63	60	61.5	2.82	0.99	20.9616	0
59	0	1.32	0.91	2.04	0.32	3.74	22.913	0	0	3	0	0.72	0	0	1	0	35	0	0	0	0	1.54545	0.689394	0.242424	-0.19	0	0		118	132	127	109	79	74	72	73	3.46	1.38	22.913	0
51	0	0.42	0.43	1.27	0.23	4.37	20.7034	2505	1	10	0	0.85	0	0	1	0	28	7	0	0	0	3.02381	1.02381	0.547619	0.42	0	0		137	135	140	134	81	86	87	86.5	5.21	0.72	20.7034	0
45	0	0.74	0.93	2.45	0.35	4.02	20.1643	450	1	10	0	1.71	0	0	0	0	21	0	120	0	0	3.31081	1.25676	0.472973	0.78	0	0		104.5	106	104	105	70	70	72	71	2.89	0.62	20.1643	0
48	0	1.73	3.15	5.07	0.96	5.5	23.1094	2820	1	18	0	3.34	0	0	1	1	7	7	0	0	0	2.93064	1.82081	0.554913	0.19	0	0		134.5	153	138	131	101	100	92	96	3.79	2.21	23.1094	1
48	0	1.4	1.58	3.35	0.69	3.78	16.686	7920	1	9	0	1.95	0	0	1	0	14	0	0	0	1	2.39286	1.12857	0.492857	0.37	0	0		112.5	113	111	114	70	68	69	68.5	2.72	0.61	16.686	0
51	0	0.87	1.16	2.59	0.51	4.06	23.6195	2910	1	13	0	1.72	0	0	0	0	14	7	30	0	0	2.97701	1.33333	0.586207	0.56	0	0		96.5	99	100	93	65	67	69	68	4.67	1.53	23.6195	1
52	0	0.5	0.96	2.11	0.61	4.54	16.1769	2565	1	7	0	1.61	0	0	1	0	14	7	90	0	0	4.22	1.92	1.22	0.65	0	0		114.5	113	115	114	69	70	70	70	2.32	0.58	16.1769	0
60	0	0.7	1.96	3.29	0.8	5.17	18.7379	0	0	8	0	2.59	0	0	0	1	28	7	0	0	0	4.7	2.8	1.14286	0.63	0	0		163.5	173	169	158	108	103	94	98.5	3.2	0.66	18.7379	0
45	0	0.97	0.61	2.29	0.41	4.1	19.2654	1200	1	7	0	1.32	0	0	1	0	28	0	0	0	0	2.36082	0.628866	0.42268	0.71	0	0		119.5	125	122	117	84	79	87	83	2.45	0.39	19.2654	0
49	0	2.39	0.49	3.54	0.56	4.77	18.6529	540	1	10	0	1.15	0	0	1	0	14	7	0	0	0	1.48117	0.205021	0.23431	0.66	0	0		107.5	111	108	107	64	68	70	69	4.5	0.64	18.6529	0
58	0	1.54	3.43	5.6	1.07	4.86	32.3298	4050	1	17	0	4.06	0	0	1	0	28	14	0	0	0	3.63636	2.22727	0.694805	0.63	0	0		128	150	131	125	86	75	84	79.5	5.04	2.44	32.3298	1
46	0	1.04	2.06	2.94	0.33	4.34	23.6267	2260	1	11	0	1.9	0	0	1	0	28	7	30	0	0	2.82692	1.98077	0.317308	-0.16	0	0		97.5	107	97	98	65	62	61	61.5	4.07	1.43	23.6267	0
42	0	1	2.56	4.06	0.64	4.95	27.3799	480	1	12	0	3.06	0	0	0	0	14	0	0	0	0	4.06	2.56	0.64	0.5	0	0		110	104	113	107	69	73	65	69	5.41	1.12	27.3799	0
41	0	1.41	1.73	4.17	0.46	4.58	30.9829	231	1	23	0	2.76	0	0	0	1	21	7	0	0	0	2.95745	1.22695	0.326241	1.03	0	0		133	138	132	134	103	94	100	97	4.57	1.67	30.9829	1
58	0	1.11	2.19	3.57	0.73	4.1	23.003	0	0	14	0	2.46	0	0	0	0	28	0	0	0	0	3.21622	1.97297	0.657658	0.27	0	0		135	136	135	135	84	82	86	84	3.49	0.68	23.003	1
58	0	1.17	0.61	2.36	0.29	4.36	22.9996	2220	1	10	0	1.19	0	0	0	0	35	0	60	0	0	2.01709	0.521368	0.247863	0.58	0	0		136.5	147	137	136	92	83	86	84.5	2.96	0.89	22.9996	0
44	0	1.23	1.1	3.16	0.61	3.56	22.4395	1560	1	8	0	1.93	0	0	1	0	35	0	60	0	0	2.56911	0.894309	0.495935	0.83	0	0		96	94	99	93	65	64	64	64	2.62	0.58	22.4395	0
54	0	0.78	2.96	2.94	0.47	4.59	23.1096	300	1	10	0	2.16	0	0	0	0	21	0	90	0	0	3.76923	3.79487	0.602564	-0.8	0	0		111.5	114	111	112	73	71	72	71.5	3.59	0.89	23.1096	0
49	0	1.79	1.63	3.61	0.88	4.21	19.0849	2160	1	8	0	1.82	0	0	0	0	35	7	0	0	0	2.01676	0.910615	0.49162	0.19	0	0		134.5	140	128	141	73	76	76	76	3.05	1.01	19.0849	0
53	0	1.3	1.02	2.74	0.29	4.47	21.1499	2520	1	10	0	1.44	1	1	1	1	35	0	0	0	0	2.10769	0.784615	0.223077	0.42	0	0		170	179	172	168	95	93	91	92	4.26	0.83	21.1499	0
57	0	1.4	1.89	3.58	0.4	5.51	19.8716	4620	1	14	0	2.18	0	0	1	1	28	14	0	0	0	2.55714	1.35	0.285714	0.29	0	0		125	175	74	176	116	107	108	107.5	2.22	0.85	19.8716	1
41	0	1.46	1.06	2.82	0.34	4.8	20.2734	0	0	14	0	1.36	0	0	0	0	21	0	0	0	0	1.93151	0.726027	0.232877	0.3	0	0		120.5	128	119	122	70	67	69	68	2.72	0.54	20.2734	1
58	0	1.43	2.43	4.2	0.4	4.54	30.3237	2160	1	20	0	2.77	0	0	0	1	42	0	0	0	0	2.93706	1.6993	0.27972	0.34	0	0		181	180	185	177	96	96	88	92	3.49	2.73	30.3237	1
46	0	0.88	1.1	2.9	0.36	4.19	19.5072	2580	1	9	0	2.02	0	0	0	0	35	28	30	0	0	3.29545	1.25	0.409091	0.92	0	0		122.5	127	124	121	79	78	82	80	3.26	1.28	19.5072	0
55	0	1.56	1.12	3.4	0.56	4.68	26.1649	240	1	16	0	1.84	0	0	0	1	21	14	30	0	0	2.17949	0.717949	0.358974	0.72	0	0		140.5	154	142	139	93	97	90	93.5	3.32	1.78	26.1649	1
41	0	0.94	0.74	2.41	0.39	3.89	18.2702	2700	1	10	0	1.47	0	0	0	0	35	14	90	0	0	2.56383	0.787234	0.414894	0.73	0	0		116.5	128	118	115	79	71	72	71.5	1.45	0.64	18.2702	0
51	0	1.36	1.87	4.4	0.57	4.11	21.1752	1620	1	5	0	3.04	0	0	1	0	28	0	0	0	0	3.23529	1.375	0.419118	1.17	0	0		101.5	110	101	102	65	46	63	54.5	2.72	1.24	21.1752	0
46	0	1.01	1.99	3.59	0.7	4.11	20.2153	60	0	10	0	2.58	0	0	0	0	21	7	0	0	0	3.55446	1.9703	0.693069	0.59	0	0		113.5	132	112	115	80	81	76	78.5	2.32	1.05	20.2153	0
55	0	1.16	4.13	5.33	0.93	5.63	31.7657	100	0	16	0	4.17	0	0	1	1	21	14	0	0	0	4.59483	3.56034	0.801724	0.04	0	0		127.5	171	83	172	115	104	114	109	4.6	3.82	31.7657	1
59	0	0.73	1.92	2.86	0.5	4.36	19.6094	2580	1	11	0	2.13	0	0	0	0	42	14	0	0	0	3.91781	2.63014	0.684932	0.21	0	0		124	123	125	123	84	83	82	82.5	3.56	1.78	19.6094	0
54	0	0.78	1.78	2.86	0.44	4.61	18.6701	2160	1	0	0	2.08	0	0	0	0	7	7	0	0	0	3.66667	2.28205	0.564103	0.3	0	0		85	91	86	84	59	58	60	59	3.29	0.83	18.6701	0
49	0	0.96	0.93	2.18	0.22	3.84	22.8775	840	1	5	0	1.22	0	0	0	0	42	0	0	0	0	2.27083	0.96875	0.229167	0.29	0	0		123	131	123	123	80	83	78	80.5	2.99	0.7	22.8775	0
45	0	1.55	2.12	4.2	0.88	5.05	28.1591	3030	1	10	0	2.65	0	0	0	0	21	14	30	0	0	2.70968	1.36774	0.567742	0.53	0	0		126	137	128	124	86	82	79	80.5	2.82	2.17	28.1591	0
47	0	1.6	2.13	3.91	0.35	3.82	19.4429	300	1	6	0	2.31	0	0	1	0	35	0	0	0	0	2.44375	1.33125	0.21875	0.18	0	0		127	124	125	129	76	80	78	79	2.89	1.03	19.4429	0
44	0	1.94	0.75	2.87	0.94	5.34	24.116	0	0	6	0	0.93	0	0	0	0	21	0	0	0	0	1.47938	0.386598	0.484536	0.18	0	0		128	133	124	132	77	80	70	75	3.29	1.18	24.116	0
43	0	1.08	1.28	3.16	0.54	4.54	17.8718	2640	1	5	0	2.08	0	0	0	0	21	14	0	0	0	2.92593	1.18519	0.5	0.8	0	0		101	116	102	100	62	63	62	62.5	2.28	0.61	17.8718	0
44	0	1.38	1.76	4.08	0.49	4.22	21.6813	2060	1	5	0	2.7	0	0	0	0	7	7	30	0	0	2.95652	1.27536	0.355072	0.94	0	0		98.5	101	95	102	62	60	60	60	1.95	0.76	21.6813	0
60	0	1.35	1.19	4.94	0.64	4.61	22.1977	0	0	0	0	3.59	0	0	0	1	7	0	30	0	0	3.65926	0.881481	0.474074	2.4	0	0		174	182	169	179	98	94	93	93.5	3.46	1.14	22.1977	0
49	0	0.76	1.28	3.1	0.68	4.73	25.5594	60	0	9	0	2.34	0	0	0	0	14	7	0	0	0	4.07895	1.68421	0.894737	1.06	0	0		104	106	102	106	67	63	62	62.5	2.55	1.1	25.5594	0
56	0	1.08	1.57	4.18	0.66	4.9	28.6814	1350	1	16	0	3.1	0	0	0	1	14	7	0	0	0	3.87037	1.4537	0.611111	1.53	0	0		143	161	149	137	94	93	84	88.5	4.9	1.59	28.6814	1
60	0	1.66	1.2	3.63	0.43	4.93	17.9623	1080	1	12	0	1.97	0	0	0	0	28	7	30	0	0	2.18675	0.722892	0.259036	0.77	0	0		118.5	131	118	119	70	71	74	72.5	1.75	0.74	17.9623	0
59	0	1.12	2.61	4.74	0.96	4.45	22.9936	180	1	10	0	3.62	0	0	0	0	14	0	0	0	0	4.23214	2.33036	0.857143	1.01	0	0		104.5	115	104	105	79	73	74	73.5	4.16	0.97	22.9936	0
55	0	1.02	1.72	4.14	0.59	5.28	20.3295	0	0	11	0	3.12	0	0	1	1	28	0	30	0	0	4.05882	1.68627	0.578431	1.4	0	0		214	217	212	216	131	127	132	129.5	2.92	1.1	20.3295	0
50	0	1.03	0.97	3.09	0.57	3.9	22.3101	0	0	8	0	2.06	0	0	0	0	21	0	0	0	0	3	0.941748	0.553398	1.09	0	0		129	138	131	127	73	73	71	72	2.29	1.34	22.3101	0
57	0	1.2	0.95	3.02	0.39	5.19	19.7646	1860	1	7	0	1.82	0	0	0	1	21	7	60	0	0	2.51667	0.791667	0.325	0.87	0	0		186.5	189	196	177	94	91	96	93.5	2.58	0.6	19.7646	0
43	0	0.99	1.18	2.83	0.52	4.2	28.0468	100	0	24	0	1.84	0	0	1	0	28	21	120	0	0	2.85859	1.19192	0.525253	0.66	0	0		124	132	127	121	77	81	78	79.5	5.31	1.82	28.0468	1
46	0	1.15	1.58	4.77	0.49	3.96	28.7846	150	1	27	0	3.62	0	0	0	0	35	7	90	0	0	4.14783	1.37391	0.426087	2.04	0	0		111.5	114	119	104	73	68	65	66.5	6.1	2.63	28.7846	1
41	0	1.15	0.95	2.96	0.35	4.84	24.3983	2160	1	7	0	1.81	0	0	0	0	14	7	60	0	0	2.57391	0.826087	0.304348	0.86	0	0		132	143	130	134	84	80	78	79	4.39	0.93	24.3983	0
57	0	0.27	1.05	2.79	0.88	4.53	24.3893	5700	1	10	0	2.52	0	0	1	1	35	0	0	0	0	10.3333	3.88889	3.25926	1.47	0	0		162.5	164	156	169	98	93	99	96	2.72	1.2	24.3893	0
60	0	1.17	2.27	4.26	1.16	4.84	23.9463	0	0	9	0	3.09	0	0	0	0	35	0	60	0	0	3.64103	1.94017	0.991453	0.82	0	0		127	130	126	128	79	79	81	80	6.11	1.72	23.9463	0
56	0	0.55	0.43	1.55	0.24	5.29	20.3653	1800	1	9	0	1	0	0	0	0	21	70	30	0	0	2.81818	0.781818	0.436364	0.57	0	0		102	104	102	102	63	62	62	62	4	0.7	20.3653	0
46	0	0.77	1.95	4.06	1.47	5.01	25.8541	3180	1	9	0	3.29	0	0	1	0	14	14	0	0	0	5.27273	2.53247	1.90909	1.34	0	0		118	121	118	118	78	80	78	79	4.44	2.67	25.8541	0
42	0	1.87	0.85	2.51	0.28	4.03	20.8051	60	0	19	0	0.64	0	0	0	1	14	7	0	0	0	1.34225	0.454545	0.149733	-0.21	0	0		142.5	143	140	145	99	89	96	92.5	2.42	0.7	20.8051	1
54	0	0.8	1.23	2.84	0.61	4.43	28.2738	3240	1	7	0	2.04	0	0	0	1	14	0	0	0	0	3.55	1.5375	0.7625	0.81	0	0		146	153	143	149	106	102	108	105	5.34	2.29	28.2738	0
52	0	0.72	1.39	2.63	0.51	4.24	25.6367	420	1	8	0	1.91	0	0	0	0	7	7	30	0	1	3.65278	1.93056	0.708333	0.52	0	0		121	117	122	120	67	73	76	74.5	2.28	1.59	25.6367	0
52	0	1.12	1.07	3.2	0.48	4.73	24.8188	2610	1	12	0	2.08	0	0	0	0	14	7	0	0	0	2.85714	0.955357	0.428571	1.01	0	0		121	126	121	121	83	82	85	83.5	4.2	0.79	24.8188	0
51	0	1.8	2.23	4.21	1.12	6.23	19.7381	180	1	6	0	2.41	0	0	0	1	21	0	0	0	0	2.33889	1.23889	0.622222	0.18	0	0		186	188	194	178	105	106	100	103	3.12	1.18	19.7381	0
55	0	1.2	1.72	3.88	1.67	3.79	20.6015	3240	1	11	0	2.68	0	0	1	0	14	49	30	0	0	3.23333	1.43333	1.39167	0.96	0	0		119	121	121	117	75	72	77	74.5	3.32	0.93	20.6015	0
50	0	0.72	1.94	2.31	0.3	5.07	26.9304	780	1	3	0	1.59	0	0	0	0	7	7	30	0	0	3.20833	2.69444	0.416667	-0.35	0	0		105.5	106	105	106	64	65	69	67	2.59	0.95	26.9304	0
45	0	1.11	2.17	3.92	0.66	4.36	26.0714	3990	1	11	0	2.81	0	0	0	1	7	7	60	0	0	3.53153	1.95495	0.594595	0.64	0	0		132.5	142	132	133	96	95	92	93.5	4.3	1.8	26.0714	0
45	0	1.24	2.93	1.54	2.47	5.46	30.0872	2280	1	9	0	0.3	0	0	1	0	14	14	0	0	0	1.24194	2.3629	1.99194	-2.63	0	0		116.5	130	119	114	84	89	84	86.5	7.96	2.85	30.0872	0
42	0	0.96	0.87	2.58	0.76	4.54	23.7248	90	0	4	0	1.62	0	0	0	0	0	0	150	0	0	2.6875	0.90625	0.791667	0.75	0	0		98	108	101	95	74	76	72	74	4.16	2.36	23.7248	0
41	0	1.07	1.89	3.03	0.43	3.67	23.7896	300	1	7	0	1.96	0	0	0	0	21	7	30	0	0	2.83178	1.76636	0.401869	0.07	0	0		110	114	110	110	73	70	70	70	3.36	0.87	23.7896	0
55	0	1.5	2.78	4.1	1.1	3.94	22.3861	1800	1	6	0	2.6	0	0	1	0	35	0	0	0	0	2.73333	1.85333	0.733333	-0.18	0	0		100.5	113	99	102	69	62	63	62.5	2.42	1.24	22.3861	0
56	0	1.46	1.95	4.31	0.48	3.61	23.0112	0	0	13	0	2.85	0	0	0	0	21	0	0	0	0	2.95205	1.33562	0.328767	0.9	0	0		99	98	96	102	68	68	66	67	2.99	0.85	23.0112	1
55	0	1.43	1.99	5.76	1.68	4.15	18.865	0	0	10	0	4.33	0	0	1	0	14	0	30	0	0	4.02797	1.39161	1.17483	2.34	0	0		131	140	134	128	83	84	80	82	3.32	0.95	18.865	0
51	0	1.31	1.73	3.87	0.9	3.44	35.0032	2520	1	1	0	2.56	0	0	1	1	14	7	30	0	1	2.9542	1.32061	0.687023	0.83	0	0		159	164	162	156	112	115	109	112	6.89	2.54	35.0032	0
60	0	1.32	3.81	6.53	0.68	4.66	21.3802	0	0	10	0	5.21	0	0	0	0	14	0	0	0	0	4.94697	2.88636	0.515152	1.4	0	0		109.5	118	115	104	69	66	63	64.5	4.8	1.03	21.3802	0
58	0	1.44	1.18	3.73	1.09	6.49	35.6807	2160	1	24	0	2.29	0	0	0	1	14	7	30	0	0	2.59028	0.819444	0.756944	1.11	0	0		150.5	156	154	147	105	107	102	104.5	7.45	1.78	35.6807	1
59	0	1.28	4.22	3.91	0.48	5.34	18.8868	225	1	8	0	2.63	0	0	1	0	35	0	0	0	0	3.05469	3.29688	0.375	-1.59	0	0		117	119	119	115	76	76	76	76	2.75	0.48	18.8868	0
59	0	1.17	1.59	3.44	0.52	5.07	18.3325	2280	1	11	0	2.27	0	0	0	1	21	0	0	0	0	2.94017	1.35897	0.444444	0.68	0	0		161.5	186	164	159	95	89	88	88.5	3.53	1.08	18.3325	0
59	0	0.99	2.62	4.61	0.86	5.31	21.2945	2370	1	10	0	3.62	0	0	0	0	14	7	90	0	0	4.65657	2.64646	0.868687	1	0	0		107.5	114	104	111	75	71	65	68	3.73	1.43	21.2945	0
56	0	0.95	0.79	2.18	0.57	3.96	20.5464	540	1	10	0	1.23	0	0	1	0	35	0	0	0	0	2.29474	0.831579	0.6	0.44	0	0		133	130	134	132	67	72	76	74	3.73	1.1	20.5464	0
49	0	1.14	1.17	2.84	0.26	4.71	18.5529	300	1	5	0	1.7	0	0	0	0	21	14	0	0	0	2.49123	1.02632	0.22807	0.53	0	0		126	137	129	123	83	82	77	79.5	2.42	0.68	18.5529	0
55	0	1.66	2.13	5.4	0.9	4.2	20.1162	3060	1	8	0	3.74	0	0	0	1	14	7	60	0	0	3.25301	1.28313	0.542169	1.61	0	0		140	141	137	143	98	98	99	98.5	3.12	1.49	20.1162	0
60	0	1.12	1.48	4.05	0.69	3.57	22.3556	6180	1	13	0	2.93	0	0	1	1	28	0	0	0	0	3.61607	1.32143	0.616071	1.45	0	0		143	151	140	146	95	89	90	89.5	4.03	1.2	22.3556	1
50	0	1.17	1.44	2.45	0.71	3.75	18.0618	840	1	5	0	1.28	0	0	1	0	28	0	0	0	0	2.09402	1.23077	0.606838	-0.16	0	0		114	126	118	110	77	74	68	71	3.39	0.91	18.0618	0
51	0	1.21	2.89	3.82	0.56	4.41	21.2177	1665	1	14	0	2.61	0	0	0	0	14	7	180	0	0	3.15702	2.38843	0.46281	-0.28	0	0		105.5	110	104	107	65	60	60	60	3.09	0.89	21.2177	1
60	0	1.59	2.6	4.57	0.44	6.05	18.6998	720	1	10	0	2.98	0	0	0	0	21	0	0	0	0	2.87421	1.63522	0.27673	0.38	0	0		123	137	126	120	86	82	85	83.5	2.65	0.37	18.6998	0
47	0	0.82	0.81	2.44	0.41	4.26	26.6137	90	0	10	0	1.62	0	0	0	0	21	7	0	0	0	2.97561	0.987805	0.5	0.81	0	0		109	123	106	112	71	69	69	69	3.6	1.28	26.6137	0
49	0	1.41	2.43	3.64	0.55	4.04	21.3868	180	1	18	0	2.23	0	0	0	0	21	14	30	0	0	2.58156	1.7234	0.390071	-0.2	0	0		106	117	106	106	85	74	67	70.5	4.7	0.79	21.3868	1
46	0	0.84	1.28	2.66	0.59	5.34	26.079	0	0	6	0	1.82	0	0	0	1	35	0	0	0	0	3.16667	1.52381	0.702381	0.54	0	0		166	168	169	163	101	96	97	96.5	3.42	2.46	26.079	0
45	0	1.15	1.57	2.23	0.48	4.83	19.5089	3060	1	10	0	1.08	0	0	1	0	35	0	0	0	0	1.93913	1.36522	0.417391	-0.49	0	0		110.5	113	112	109	71	71	57	64	2.18	0.54	19.5089	0
52	0	1	1.38	3.83	0.71	4.68	28.9346	1200	1	13	0	2.83	0	0	0	1	21	7	60	0	0	3.83	1.38	0.71	1.45	0	0		167	175	170	164	107	109	100	104.5	3.66	2.01	28.9346	1
53	0	1.31	2.2	4.06	0.88	4.58	24.3296	5160	1	5	0	2.75	0	0	0	0	28	14	0	0	0	3.09924	1.67939	0.671756	0.55	0	0		102.5	106	103	102	64	64	67	65.5	3.49	1.53	24.3296	0
43	0	1.03	1.49	2.75	0.67	4.57	21.7376	180	1	21	0	1.72	0	0	0	0	21	21	60	0	0	2.6699	1.4466	0.650485	0.23	0	0		105.5	115	107	104	73	69	73	71	3.66	1.82	21.7376	1
43	0	0.98	0.86	2.63	0.5	4.13	19.3792	0	0	14	0	1.65	0	0	0	0	14	14	0	0	0	2.68367	0.877551	0.510204	0.79	0	0		102	104	100	104	54	65	63	64	2.35	0.81	19.3792	1
51	0	0.91	2.25	2.69	0.39	4.58	21.0834	2700	1	12	0	1.78	0	0	1	0	42	0	0	0	0	2.95604	2.47253	0.428571	-0.47	0	0		126.5	139	128	125	78	81	74	77.5	2.02	0.81	21.0834	0
41	0	1.38	1.16	3.59	0.49	4.27	25.96	300	1	23	0	2.21	0	0	0	0	21	14	0	0	0	2.60145	0.84058	0.355072	1.05	0	0		98.5	106	101	96	68	69	64	66.5	3.83	2.65	25.96	1
56	0	1.13	3.51	5.46	0.84	5.06	28.2821	0	0	23	0	4.33	0	0	0	0	21	0	420	0	0	4.83186	3.10619	0.743363	0.82	0	0		108.5	107	110	107	54	77	73	75	6.28	2.11	28.2821	1
56	0	0.53	1.22	1.92	0.82	3.9	17.7587	360	1	5	0	1.39	0	0	1	0	35	0	0	0	0	3.62264	2.30189	1.54717	0.17	0	0		102.5	106	107	98	67	65	65	65	3.32	0.66	17.7587	0
54	0	0.82	1.09	2.17	0.29	4.54	18.1086	2760	1	4	0	1.35	0	0	0	0	28	0	30	0	0	2.64634	1.32927	0.353659	0.26	0	0		104.5	108	101	108	68	64	64	64	2.96	0.5	18.1086	0
42	0	0.74	3.71	4.11	0.66	3.54	24.1831	3180	1	4	0	3.37	0	0	0	0	7	7	30	0	0	5.55405	5.01351	0.891892	-0.34	0	0		117.5	141	117	118	86	81	80	80.5	3.59	0.89	24.1831	0
51	0	0.77	1.1	3.04	0.47	5.13	23.4098	1920	1	4	0	2.27	0	0	1	1	7	7	30	0	0	3.94805	1.42857	0.61039	1.17	0	0		144	152	144	144	92	93	89	91	4.67	0.83	23.4098	0
57	0	1.06	2.03	2.87	0.7	3.8	19.7772	300	1	9	0	1.81	0	0	0	0	21	14	30	0	0	2.70755	1.91509	0.660377	-0.22	0	0		115	117	110	120	77	74	77	75.5	3.39	0.56	19.7772	0
46	0	1.16	2.22	3.87	0.51	5.06	27.5612	1500	1	6	0	2.71	0	0	1	0	7	7	30	0	0	3.33621	1.91379	0.439655	0.49	0	0		125.5	145	124	127	84	80	86	83	5.31	2.37	27.5612	0
54	0	1.51	1.32	3.83	1.01	3.54	20.5124	1500	1	11	0	2.32	0	0	0	0	21	0	0	0	0	2.53642	0.874172	0.668874	1	0	0		105.5	114	104	107	66	66	69	67.5	2.76	0.95	20.5124	0
57	0	1.58	2.73	5.55	0.67	3.05	25.6369	1800	1	12	0	3.97	0	0	0	0	14	7	60	0	0	3.51266	1.72785	0.424051	1.24	0	0		109.5	120	110	109	70	70	63	66.5	2.96	0.99	25.6369	0
45	0	0.77	0.54	1.68	0.27	4.08	15.8486	300	1	6	0	0.91	0	0	1	0	28	0	0	0	0	2.18182	0.701299	0.350649	0.37	0	0		122.5	106	120	125	78	84	85	84.5	2.22	0.56	15.8486	0
41	0	1.09	1.69	3.71	0.5	3.75	17.9634	180	1	9	0	2.62	0	0	0	0	28	21	30	0	0	3.40367	1.55046	0.458716	0.93	0	0		127.5	131	130	125	80	77	74	75.5	2.79	1.39	17.9634	0
52	0	0.89	1.43	2.81	0.47	4.17	21.7765	4380	1	8	0	1.92	0	0	1	0	21	0	0	0	0	3.1573	1.60674	0.52809	0.49	0	0		133.5	133	131	136	92	85	94	89.5	4.33	1.47	21.7765	0
55	0	1.24	2.03	3.64	0.59	5.48	26.4191	2760	1	16	0	2.4	0	0	0	0	7	7	30	0	0	2.93548	1.6371	0.475806	0.37	0	0		116	127	118	114	73	69	68	68.5	3.86	2.05	26.4191	1
49	0	1.36	2.79	5.23	0.7	3.52	19.9857	120	0	10	0	3.87	0	0	1	1	21	0	30	0	0	3.84559	2.05147	0.514706	1.08	0	0		125	131	120	130	91	91	94	92.5	4.4	1.16	19.9857	0
55	0	1.49	0.57	3.42	0.61	4.43	21.0843	2250	1	12	0	1.93	0	0	1	0	7	7	30	0	0	2.2953	0.38255	0.409396	1.36	0	0		103	108	99	107	69	68	68	68	3.09	0.81	21.0843	0
48	0	2.93	2.47	5.15	0.39	3.94	18.4747	0	0	4	0	2.22	0	0	0	1	49	0	30	0	0	1.75768	0.843003	0.133106	-0.25	0	0		147	174	148	146	96	82	96	89	3.56	1.14	18.4747	0
48	0	1.24	2.24	4.53	0.67	3.68	25.2343	2220	1	7	0	3.29	0	0	0	0	7	14	60	0	0	3.65323	1.80645	0.540323	1.05	0	0		117	119	114	120	81	74	78	76	2.62	0.54	25.2343	0
46	0	1.2	1.41	2.52	0.54	5.28	20.088	2280	1	6	0	1.32	0	0	0	0	28	7	30	0	0	2.1	1.175	0.45	-0.09	0	0		105.5	107	110	101	68	69	68	68.5	3.39	0.64	20.088	0
51	0	1.31	1.41	2.25	0.4	4.49	20.4298	2100	1	4	0	0.94	0	0	1	0	35	0	0	0	0	1.71756	1.07634	0.305344	-0.47	0	0		109	105	113	105	66	67	65	66	3.96	1.12	20.4298	0
56	0	0.76	0.4	1.8	0.28	5.33	22.0558	240	1	14	0	1.04	0	0	1	0	21	0	0	0	0	2.36842	0.526316	0.368421	0.64	0	0		120	129	123	117	75	73	69	71	3.36	0.93	22.0558	1
48	0	1.03	1.14	2.88	0.32	4.22	24.0651	2820	1	2	0	1.85	0	0	0	0	21	0	60	0	0	2.79612	1.1068	0.31068	0.71	0	0		107.5	107	109	106	70	70	70	70	2.59	0.95	24.0651	0
55	0	1.32	1.59	4.01	0.53	10.85	21.4705	1680	1	6	1	2.69	0	0	0	0	7	7	150	0	0	3.03788	1.20455	0.401515	1.1	0	0		105	106	104	106	73	74	72	73	3.09	2	21.4705	0
47	0	1.59	2.55	5.5	0.77	4.88	21.8359	2280	1	8	0	3.91	0	0	1	1	7	7	0	0	0	3.45912	1.60377	0.484277	1.36	0	0		197	211	202	192	123	114	115	114.5	4.3	1.69	21.8359	0
47	0	1.39	3.43	4.76	0.69	4.08	21.3599	4740	1	8	0	3.37	0	0	0	0	14	7	30	0	0	3.42446	2.46763	0.496403	-0.06	0	0		99	103	101	97	63	62	58	60	3.69	0.85	21.3599	0
59	0	1.31	3.34	3.78	0.84	4.38	23.6971	840	1	16	0	2.47	0	0	1	1	35	0	0	0	0	2.8855	2.54962	0.641221	-0.87	0	0		149.5	159	155	144	91	84	91	87.5	2.32	1.39	23.6971	1
51	0	0.95	2.09	2.92	0.55	4.7	24.6692	1710	1	8	0	1.97	0	0	0	0	14	7	0	0	0	3.07368	2.2	0.578947	-0.12	0	0		112	119	112	112	81	79	76	77.5	3.53	1.54	24.6692	0
59	0	1.21	2.54	4.47	0.68	5.02	20.9172	0	0	1	0	3.26	0	0	1	0	28	21	0	0	0	3.69421	2.09917	0.561983	0.72	0	0		109	99	107	111	67	67	72	69.5	3.16	0.79	20.9172	0
55	0	1.8	1.04	3.41	0.55	5.1	23.1336	240	1	12	0	1.61	0	0	0	0	21	14	0	0	0	1.89444	0.577778	0.305556	0.57	0	0		135.5	135	134	137	82	82	83	82.5	3.76	1.76	23.1336	0
51	0	1.29	1.96	3.84	0.49	4.99	19.9762	0	0	4	0	2.55	0	0	0	0	14	0	30	0	0	2.97674	1.51938	0.379845	0.59	0	0		108	108	107	109	58	59	57	58	1.91	0.68	19.9762	0
45	0	1.1	1.91	2.78	0.36	4.18	26.9332	1920	1	8	0	1.68	0	0	1	0	7	7	60	0	0	2.52727	1.73636	0.327273	-0.23	0	0		122	124	121	123	73	72	76	74	2.18	0.46	26.9332	0
49	0	1.16	1	2.36	0.41	3.66	20.0611	0	0	7	0	1.2	0	0	1	1	28	0	0	0	0	2.03448	0.862069	0.353448	0.2	0	0		141	159	143	139	91	85	83	84	3.96	1.14	20.0611	0
59	0	1.11	2.13	3.37	0.29	4.1	21.9621	7140	1	7	0	2.26	0	0	1	0	14	0	0	0	0	3.03604	1.91892	0.261261	0.13	0	0		137.5	138	136	139	83	79	81	80	2.08	0.74	21.9621	0
49	0	1.06	1.87	3.05	0.48	4.39	22.6938	660	1	6	0	1.99	0	0	1	0	35	0	0	0	0	2.87736	1.76415	0.45283	0.12	0	0		98	102	85	111	69	69	73	71	2.52	1.55	22.6938	0
53	0	0.93	1.83	2.4	0.43	4.79	37.103	1620	1	13	0	1.47	0	0	0	1	21	0	0	0	0	2.58065	1.96774	0.462366	-0.36	0	0		142	153	143	141	105	99	95	97	5.54	2.77	37.103	1
59	0	0.97	1.39	2.56	0.79	5.4	15.7427	1830	1	7	0	1.59	0	0	0	0	21	7	0	0	0	2.63918	1.43299	0.814433	0.2	0	0		138	143	141	135	82	84	78	81	2.62	0.68	15.7427	0
60	0	1.68	2.41	4.63	0.52	3.92	20.5979	180	1	16	0	2.95	0	0	0	0	21	28	30	0	0	2.75595	1.43452	0.309524	0.54	0	0		133	131	132	134	86	88	88	88	2.79	1.8	20.5979	1
56	0	0.79	1.09	2.73	0.83	3.92	18.1646	2340	1	9	0	1.94	0	0	0	0	21	0	0	0	0	3.4557	1.37975	1.05063	0.85	0	0		124.5	123	132	117	19	81	76	78.5	2.05	1.01	18.1646	0
53	0	0.53	1.09	2.22	0.82	5.59	22.5804	2310	1	7	0	1.69	0	0	1	1	28	7	30	0	0	4.18868	2.0566	1.54717	0.6	0	0		148.5	160	149	148	93	90	90	90	3.42	0.7	22.5804	0
47	0	1.43	1.87	4.6	0.44	4.36	23.4143	0	0	11	0	3.17	0	0	0	0	21	21	30	0	0	3.21678	1.30769	0.307692	1.3	0	0		120	134	122	118	85	73	71	72	2.25	0.56	23.4143	0
60	0	1.08	1.84	3.07	0.7	4.72	17.2593	120	0	1	0	1.99	0	0	0	0	21	0	30	0	0	2.84259	1.7037	0.648148	0.15	0	0		102	106	103	101	66	66	66	66	3.73	0.5	17.2593	0
42	0	1.27	2.1	3.7	0.53	5.1	20.5456	0	0	15	0	2.43	0	0	1	0	35	0	60	0	0	2.91339	1.65354	0.417323	0.33	0	0		108	109	106	110	80	76	77	76.5	3.26	1.8	20.5456	1
60	0	1.26	1.77	3.78	0.45	4.62	18.6724	60	0	6	0	2.52	0	0	0	1	21	0	30	0	0	3	1.40476	0.357143	0.75	0	0		206	180	194	218	99	113	138	125.5	2.82	0.87	18.6724	0
56	0	1.34	2.33	4.68	0.81	4.31	19.9069	0	0	8	0	3.34	0	0	1	0	28	14	30	0	0	3.49254	1.73881	0.604478	1.01	0	0		100	108	104	96	66	66	59	62.5	3.26	0.7	19.9069	0
40	0	0.71	3.65	3.1	0.52	7.06	24.9787	1515	1	27	1	2.39	0	0	0	0	14	7	30	0	0	4.3662	5.14085	0.732394	-1.26	0	0		104.5	117	104	105	71	69	72	70.5	4.97	1.96	24.9787	1
55	0	1	2.36	3.65	0.46	4.06	24.3444	0	0	11	0	2.65	0	0	1	0	35	0	0	0	0	3.65	2.36	0.46	0.29	0	0		135	148	142	128	90	85	80	82.5	5.17	0.85	24.3444	0
53	0	1.52	2.28	2.47	1.93	4.21	23.3881	2610	1	14	0	0.95	0	0	1	0	7	7	30		0	1.625	1.5	1.26974	-1.33		0		103.5	107	103	104	70	68	68	68	4.13	1.16	23.3881	1
48	0	1	2.33	3.92	0.47	5.3	26.4915	3444	1	10	0	2.92	0	0	0	1	7	35	0	0	0	3.92	2.33	0.47	0.59	0	0		138.5	133	146	131	87	106	81	93.5	3.53	1.88	26.4915	0
50	0	0.67	1.45	2.58	0.44	4.08	27.3627	60	0	8	0	1.91	0	0	0	0	21	21	60	0	0	3.85075	2.16418	0.656716	0.46	0	0		120.5	111	121	120	53	73	74	73.5	2.59	1.14	27.3627	0
55	0	0.89	2.11	3.44	1.47	5.52	20.6653	0	0	8	0	2.55	0	0	1	0	28	0	0	0	0	3.86517	2.37079	1.65169	0.44	0	0		118	128	117	119	80	70	77	73.5	3.06	0.97	20.6653	0
47	0	1.06	0.99	2.62	0.36	4.64	22.0604	1710	1	8	0	1.56	0	0	0	0	7	7	60	0	0	2.4717	0.933962	0.339623	0.57	0	0		127.5	131	128	127	80	74	75	74.5	3.02	1.1	22.0604	0
48	0	1.89	1.5	4.12	0.41	5.5	16.4187	660	1	6	0	2.23	0	0	1	0	35	0	0	0	0	2.17989	0.793651	0.216931	0.73	0	0		109.5	100	116	103	79	76	74	75	3.02	0.79	16.4187	0
41	0	1.76	2.5	4.27	0.8	3.33	21.8342	2580	1	9	0	2.51	0	0	0	0	42	70	0	0	0	2.42614	1.42045	0.454545	0.01	0	0		104	105	104	104	62	61	57	59	6.15	1.01	21.8342	0
55	0	1.09	1.32	2.75	0.3	3.7	22.3453	960	1	4	0	1.66	0	0	0	0	21	21	0	0	0	2.52294	1.21101	0.275229	0.34	0	0		93.5	101	93	94	58	55	59	57	2.62	1.45	22.3453	0
49	0	1.07	2.37	4.23	0.66	4.14	24.2664	3600	1	13	0	3.16	0	0	0	0	35	0	30	0	0	3.95327	2.21495	0.616822	0.79	0	0		106	114	108	104	66	67	66	66.5	3.73	1.84	24.2664	1
58	0	0.69	2.21	3.93	1	4.24	25.1479	1260	1	14	0	3.24	0	0	0	0	21	0	120	1	0	5.69565	3.2029	1.44928	1.03	1	0		102	103	105	99	63	62	62	62	4.76	1.85	25.1479	1
45	0	1.11	0.62	2.14	0.62	3.59	23.4162	1710	1	13	0	1.03	0	0	1	0	7	7	60	0	0	1.92793	0.558559	0.558559	0.41	0	0		115	117	117	113	73	72	77	74.5	4.2	0.99	23.4162	1
49	0	1.55	1	3.42	0.45	4.94	20.2581	5400	1	6	0	1.87	0	0	0	0	28	0	0	0	0	2.20645	0.645161	0.290323	0.87	0	0		102.5	107	99	106	71	68	73	70.5	2.25	0.62	20.2581	0
41	0	1.42	0.83	2.3	0.36	5.09	20.0781	2050	1	8	0	0.88	0	0	0	1	7	7	0	0	0	1.61972	0.584507	0.253521	0.05	0	0		147.5	156	151	144	93	98	94	96	3.02	0.68	20.0781	0
43	0	1.17	1.15	3.16	0.43	4.58	18.8876	2880	1	7	0	1.99	0	0	0	0	28	0	0	0	0	2.70085	0.982906	0.367521	0.84	0	0		93	94	94	92	62	64	62	63	2.85	0.54	18.8876	0
60	0	0.83	0.83	2.32	0.57	4	19.806	2520	1	5	0	1.49	0	0	0	1	7	7	30	0	0	2.79518	1	0.686747	0.66	0	0		142	144	142	142	82	80	77	78.5	3.12	0.42	19.806	0
44	0	1.25	1.39	2.94	0.37	3.36	16.6154	3120	1	7	0	1.69	0	0	1	0	35	49	0	0	0	2.352	1.112	0.296	0.3	0	0		100	101	101	99	73	76	76	76	2.35	0.74	16.6154	0
56	0	0.4	1.34	2.16	0.49	4.32	18.7813	3120	1	11	0	1.76	1	1	1	0	35	7	0	0	0	5.4	3.35	1.225	0.42	0	0		110.5	116	108	113	80	79	78	78.5	2.48	0.78	18.7813	0
49	0	0.86	1.36	2.51	0.45	3.93	22.6396	0	0	10	0	1.65	0	0	0	1	14	0	30	0	0	2.9186	1.5814	0.523256	0.29	0	0		155.5	153	149	162	82	87	83	85	3.76	1.12	22.6396	0
52	0	1.66	3.12	5.13	0.7	3.27	22.231	2520	1	14	0	3.47	0	0	0	0	35	14	0	0	0	3.09036	1.87952	0.421687	0.35	0	0		135.5	139	136	135	95	90	90	90	2.05	0.72	22.231	1
40	0	1.14	1.28	2.96	0.45	4.53	19.9654	1110	1	4	0	1.82	0	0	0	0	21	0	30	0	0	2.59649	1.12281	0.394737	0.54	0	0		116	120	114	118	88	86	87	86.5	2.72	1.05	19.9654	0
42	0	1.08	1.73	2.45	0.37	5.97	23.0417	3270	1	10	0	1.37	0	0	1	0	21	0	60	0	0	2.26852	1.60185	0.342593	-0.36	0	0		120	125	119	121	75	75	76	75.5	4.47	1.57	23.0417	0
56	0	0.79	1.16	2.61	0.6	4.75	21.11	2880	1	19	0	1.82	0	0	0	0	28	14	0	0	0	3.3038	1.46835	0.759494	0.66	0	0		135	148	134	136	88	81	85	83	4.73	1.18	21.11	1
42	0	1.54	1.46	3.81	0.77	3.73	19.8437	9780	1	9	0	2.27	0	0	0	0	35	14	30	0	0	2.47403	0.948052	0.5	0.81	0	0		117	117	118	116	76	75	77	76	2.75	0.87	19.8437	0
45	0	0.92	1.8	2.36	0.64	5.65	20.0624	2940	1	8	0	1.44	0	0	1	0	35	0	30	0	0	2.56522	1.95652	0.695652	-0.36	0	0		131	142	132	130	87	84	84	84	2.05	0.54	20.0624	0
50	0	1.03	1.24	3.45	0.36	3.79	21.9916	360	1	12	0	2.42	0	0	0	1	21	7	30	0	0	3.34951	1.20388	0.349515	1.18	0	0		141	142	147	135	86	93	87	90	2.82	0.7	21.9916	0
51	0	0.8	0.93	2.25	0.8	5.55	18.0432	1800	1	7	0	1.45	0	0	0	0	28	0	30	0	0	2.8125	1.1625	1	0.52	0	0		123	123	126	120	70	66	67	66.5	3.26	1.05	18.0432	0
52	0	0.84	1.52	3.06	0.61	5.08	25.0338	0	0	10	0	2.22	0	0	1	0	35	0	0	0	0	3.64286	1.80952	0.72619	0.7	0	0		105	113	102	108	74	71	66	68.5	3.66	1.38	25.0338	0
50	0	1.25	1.98	4.61	0.42	4.97	22.9739	3300	1	13	0	3.36	0	0	1	1	35	28	0	0	0	3.688	1.584	0.336	1.38	0	0		144.5	155	145	144	102	95	95	95	3.66	1.41	22.9739	1
57	0	1.09	0.62	2.16	0.39	4.02	19.2594	0	0	7	0	1.07	0	0	1	0	21	21	0	0	0	1.98165	0.568807	0.357798	0.45	0	0		96	104	95	97	70	62	64	63	3.89	1.57	19.2594	0
50	0	0.74	1.82	3.4	1.14	4.47	18.9979	2940	1	4	0	2.66	0	0	0	0	21	14	30	0	0	4.59459	2.45946	1.54054	0.84	0	0		99.5	98	95	104	57	60	64	62	3.29	0.85	18.9979	0
54	0	1.98	2.62	5.28	0.61	4.31	19.4531	2300	1	9	0	3.3	0	0	0	0	14	7	30	0	0	2.66667	1.32323	0.308081	0.68	0	0		114.5	115	120	109	71	70	66	68	2.89	0.75	19.4531	0
53	0	1.28	1.42	4.2	0.7	4.66	27.8508	1860	1	9	0	2.92	0	0	0	1	35	0	0	0	0	3.28125	1.10938	0.546875	1.5	0	0		221	216	208	234	112	122	124	123	2.52	2.23	27.8508	0
49	0	1.96	2.69	4.39	1.01	4.52	21.5705	140	0	13	0	2.43	0	0	1	1	7	0	0	0	0	2.2398	1.37245	0.515306	-0.26	0	0		161.5	149	163	160	94	103	104	103.5	4.47	1.08	21.5705	1
55	0	0.84	0.86	2.38	0.71	5.56	20.8182	0	0	6	0	1.54	0	0	1	0	28	0	0	0	0	2.83333	1.02381	0.845238	0.68	0	0		78.5	77	82	75	49	50	48	49	3.93	1.9	20.8182	0
59	0	1.15	3.73	5.38	0.63	8.64	24.6836	180	1	28	1	4.23	0	0	0	1	21	0	0	0	0	4.67826	3.24348	0.547826	0.5	0	0		136	150	139	133	95	96	94	95	5.41	2.42	24.6836	1
52	0	1.41	1.61	3.53	0.85	5.35	20.3803	0	0	9	0	2.12	0	0	1	1	28	0	0	0	0	2.50355	1.14184	0.602837	0.51	0	0		147	159	147	147	98	103	96	99.5	2.08	0.64	20.3803	0
50	0	0.49	0.99	1.74	0.25	3.92	31.645	0	0	10	0	1.25	0	0	1	0	28	70	30	0	0	3.55102	2.02041	0.510204	0.26	0	0		113.5	120	113	114	80	79	79	79	3.02	2	31.645	0
59	0	1.18	0.91	2.72	0.49	4.76	22.271	0	0	10	0	1.54	0	0	0	0	7	0	30	0	0	2.30508	0.771186	0.415254	0.63	0	0		117.5	127	118	117	80	76	80	78	3.26	2.03	22.271	0
56	0	0.76	1.03	2.05	0.44	4.75	18.8588	1350	1	4	0	1.29	0	0	0	0	28	7	0	0	0	2.69737	1.35526	0.578947	0.26	0	0		122	129	124	120	80	71	68	69.5	3.26	0.52	18.8588	0
49	0	0.71	1.17	1.79	0.15	4.16	24.2014	2550	1	8	0	1.08	0	0	1	0	35	14	30	0	0	2.52113	1.64789	0.211268	-0.09	0	0		92	106	92	92	71	61	60	60.5	4.14	1.14	24.2014	0
56	0	1.22	2.05	3.13	0.45	5.5	19.1796	2430	1	2	0	1.91	0	0	0	1	21	7	30	0	0	2.56557	1.68033	0.368852	-0.14	0	0		220	225	220	220	120	125	118	121.5	3.52	0.72	19.1796	0
46	0	0.77	1.01	3.08	0.32	4.6	20.9977	1800	1	7	0	2.31	0	0	0	0	28	0	30	0	0	4	1.31169	0.415584	1.3	0	0		92.5	99	94	91	61	57	60	58.5	2.18	0.56	20.9977	0
48	0	1.44	1.84	3.52	0.53	4.2	20.1936	2640	1	9	0	2.08	0	0	1	1	28	14	60	0	0	2.44444	1.27778	0.368056	0.24	0	0		128	139	130	126	98	97	91	94	3.66	0.87	20.1936	0
47	0	0.96	3.24	4.17	0.85	3.97	23.5955	0	0	8	0	3.21	0	0	1	0	28	0	0	0	0	4.34375	3.375	0.885417	-0.03	0	0		99.5	117	101	98	72	65	64	64.5	3.16	1.49	23.5955	0
54	0	0.93	1.75	2.96	1	4.71	26.2481	1620	1	10	0	2.03	0	0	0	0	42	0	0	0	0	3.1828	1.88172	1.07527	0.28	0	0		140	131	143	137	84	85	87	86	3.02	2.28	26.2481	0
46	0	1.29	1.55	3.03	0.6	6.39	22.2235	840	1	12	0	1.74	0	0	0	0	28	0	0	0	0	2.34884	1.20155	0.465116	0.19	0	0		121.5	124	123	120	68	73	73	73	2.01	0.5	22.2235	0
46	0	1.52	2.29	3.65	0.51	7.82	22.6532	840	1	7	1	2.13	0	0	0	1	35	0	0	0	0	2.40132	1.50658	0.335526	-0.16	0	0		196	219	199	193	113	116	113	114.5	3.32	0.97	22.6532	0
50	0	1.24	1.34	3.94	0.81	5.41	23.0608	7860	1	10	0	2.7	0	0	0	0	42	35	0	0	0	3.17742	1.08065	0.653226	1.36	0	0		134	133	125	143	84	85	89	87	3.19	1.16	23.0608	0
57	0	1.19	1.1	2.8	0.49	4.29	20.1189	300	1	6	0	1.61	0	0	0	0	21	21	30	0	0	2.35294	0.92437	0.411765	0.51	0	0		92	95	91	93	57	56	57	56.5	3.63	0.81	20.1189	0
54	0	1.34	1.6	2.92	0.57	4.09	19.8063	2520	1	10	0	1.58	0	0	1	1	28	70	0	0	0	2.1791	1.19403	0.425373	-0.02	0	0		155.5	164	158	153	79	79	84	81.5	3.12	0.66	19.8063	0
56	0	1	2.29	3.76	0.47	4.56	20.1951	1080	1	4	0	2.76	1	1	0	1	21	0	0	0	0	3.76	2.29	0.47	0.47	0	0		162.5	176	165	160	93	95	88	91.5	3.22	1.24	20.1951	0
48	0	0.8	0.99	2.6	0.51	4.85	20.5282	2760	1	8	0	1.8	0	0	1	0	14	7	30	0	0	3.25	1.2375	0.6375	0.81	0	0		136.5	142	137	136	85	81	86	83.5	2.45	0.79	20.5282	0
55	0	1.28	1.8	3.44	1.15	4.46	21.0198	360	1	10	0	2.16	0	0	1	0	21	0	0	0	0	2.6875	1.40625	0.898438	0.36	0	0		138	152	137	139	90	88	85	86.5	2.76	0.74	21.0198	0
59	0	1.11	0.88	2.04	0.28	4.21	18.0802	60	0	14	0	0.93	0	0	1	0	14	7	30	0	0	1.83784	0.792793	0.252252	0.05	0	0		122	139	127	117	90	78	83	80.5	2.89	1	18.0802	1
53	0	1.36	1.38	3.19	0.26	4.15	20.437	0	0	4	0	1.83	0	0	0	1	21	14	30	0	0	2.34559	1.01471	0.191176	0.45	0	0		142.5	151	139	146	77	77	80	78.5	4.5	0.91	20.437	0
49	0	0.95	2.85	4.27	0.58	4.74	32.0454	3480	1	29	0	3.32	0	0	0	0	42	14	0	0	0	4.49474	3	0.610526	0.47	0	0		113.5	122	116	111	95	83	79	81	3.93	2.36	32.0454	1
55	0	1.81	1.96	5.14	1.16	4.61	22.3948	2880	1	8	0	3.33	0	0	1	0	28	0	0	0	0	2.83978	1.08287	0.640884	1.37	0	0		120	131	121	119	81	84	81	82.5	4.46	1.61	22.3948	0
58	0	0.73	1.69	3.66	0.62	5.42	26.779	1995	1	10	0	2.93	0	0	1	0	14	7	60	0	0	5.0137	2.31507	0.849315	1.24	0	0		115	109	113	117	71	70	69	69.5	3.53	1.57	26.779	0
44	0	1.04	1.16	2.57	0.46	5.91	22.5928	7140	1	7	0	1.53	0	0	0	0	14	0	60	0	0	2.47115	1.11538	0.442308	0.37	0	0		118	123	118	118	75	71	73	72	5.28	1.38	22.5928	0
42	0	0.87	1.89	3.72	0.85	5.06	25.5243	0	0	10	0	2.85	0	0	0	0	21	21	30	0	0	4.27586	2.17241	0.977012	0.96	0	0		117	125	115	119	77	74	76	75	3.66	1.02	25.5243	0
51	0	1.01	1.19	2.51	0.72	4.83	19.7266	2940	1	7	0	1.5	0	0	0	1	7	7	30	0	0	2.48515	1.17822	0.712871	0.31	0	0		127	127	129	125	84	89	92	90.5	3.46	1.41	19.7266	0
50	0	1.54	2.11	3.51	0.63	2.21	18.0147	2280	1	7	0	1.97	0	0	1	0	35	0	0	0	0	2.27922	1.37013	0.409091	-0.14	0	0		94	100	98	90	67	66	55	60.5	4.33	0.85	18.0147	0
57	0	0.94	2.03	4.12	0.67	4.72	22.9684	30	0	9	0	3.18	0	0	0	0	21	7	30	0	0	4.38298	2.15957	0.712766	1.15	0	0		112.5	126	114	111	61	59	59	59	3.46	0.81	22.9684	0
52	0	1.3	1.35	3.88	0.41	4.42	21.3382	960	1	12	0	2.58	0	0	0	1	7	7	30	0	0	2.98462	1.03846	0.315385	1.23	0	0		177.5	195	182	173	100	102	96	99	4.47	1.1	21.3382	0
52	0	0.53	0.73	2.51	0.84	5.29	21.4121	3420	1	8	0	1.98	0	0	1	0	35	0	0	0	0	4.73585	1.37736	1.58491	1.25	0	0		116	123	119	113	75	70	66	68	3.12	0.72	21.4121	0
54	0	0.98	1.46	3.16	0.47	4.82	18.1868	3360	1	6	0	2.18	0	0	1	0	28	70	0	0	0	3.22449	1.4898	0.479592	0.72	0	0		126	130	130	122	75	77	73	75	3.26	0.87	18.1868	0
53	0	1.7	2.89	4.79	0.94	4.4	21.9867	8820	1	6	0	3.09	0	0	1	0	21	0	30	0	0	2.81765	1.7	0.552941	0.2	0	0		121	134	123	119	71	71	70	70.5	3.26	0.95	21.9867	0
59	0	0.79	3.53	3.63	1.11	4.28	22.007	1050	1	12	0	2.84	0	0	0	0	7	7	0	0	0	4.59494	4.46835	1.40506	-0.69	0	0		124.5	130	125	124	70	72	70	71	4.87	0.89	22.007	0
56	0	1.38	1.19	3.1	0.32	3.94	25.0758	1800	1	12	0	1.72	0	0	0	0	21	0	60	0	0	2.24638	0.862319	0.231884	0.53	0	0		105.5	114	107	104	76	69	76	72.5	5.59	1.14	25.0758	0
54	0	1.16	1.37	3.4	0.53	4.18	21.0812	3180	1	9	0	2.24	0	0	0	0	28	28	0	0	0	2.93103	1.18103	0.456897	0.87	0	0		122	143	125	119	78	78	72	75	2.55	1.24	21.0812	0
57	0	1.73	1.92	4.02	0.63	4.81	18.7569	6300	1	9	0	2.29	0	0	0	1	21	0	60	0	0	2.3237	1.10983	0.364162	0.37	0	0		159	165	162	156	91	95	100	97.5	3.37	1.01	18.7569	0
60	0	1.12	1.79	4.1	0.75	3.69	16.9747	0	0	4	0	2.98	0	0	0	0	14	0	0	0	0	3.66071	1.59821	0.669643	1.19	0	0		108.5	108	116	101	60	61	62	61.5	3.3	0.66	16.9747	0
43	0	0.95	1.79	3.25	0.45	4.72	25.5945	2520	1	1	0	2.3	0	0	1	0	28	0	0	0	0	3.42105	1.88421	0.473684	0.51	0	0		122.5	120	126	119	86	90	82	86	4.67	1.82	25.5945	0
52	0	1.06	1.55	3.08	0.3	4.92	27.079	3435	1	3	0	2.02	0	0	1	0	7	7	60	0	0	2.90566	1.46226	0.283019	0.47	0	0		125.5	138	124	127	80	84	83	83.5	2.96	0.76	27.079	0
57	0	1.29	3.61	4.61	0.26	4.27	20.0115	2670	1	9	0	3.32	0	0	0	0	21	7	0	0	0	3.57364	2.79845	0.20155	-0.29	0	0		129.5	133	130	129	81	77	71	74	3.84	1.07	20.0115	0
60	0	1.21	1.53	3.96	0.63	4.26	20.4363	2160	1	9	0	2.75	0	0	0	0	35	14	30	0	0	3.27273	1.26446	0.520661	1.22	0	0		120.5	129	115	126	79	76	74	75	4.87	0.72	20.4363	0
59	0	0.82	0.77	2.2	0.42	4.55	21.4144	3240	1	6	0	1.38	0	0	1	0	28	0	0	0	0	2.68293	0.939024	0.512195	0.61	0	0		110	129	114	106	81	77	74	75.5	2.92	1.01	21.4144	0
53	0	0.91	1.23	2.64	0.35	3.81	19.8178	1380	1	7	0	1.73	0	0	0	0	21	7	0	0	0	2.9011	1.35165	0.384615	0.5	0	0		103	108	108	98	63	69	62	65.5	1.24	0.7	19.8178	0
45	0	0.71	1.61	2.28	0.84	5.67	19.2878	840	1	7	0	1.57	0	0	0	0	35	0	0	0	0	3.21127	2.26761	1.1831	-0.04	0	0		130	138	131	129	79	77	82	79.5	3.73	0.68	19.2878	0
56	0	1.12	2.51	3.49	0.43	4.71	19.8903	2385	1	8	0	2.37	0	0	0	0	7	7	30	0	0	3.11607	2.24107	0.383929	-0.14	0	0		126	141	125	127	80	77	79	78	4.43	0.91	19.8903	0
43	0	0.83	2.05	3.38	0.67	4.68	23.5955	630	1	7	0	2.55	0	0	0	0	42	0	0	0	0	4.07229	2.46988	0.807229	0.5	0	0		98	96	101	95	67	71	70	70.5	3.36	0.93	23.5955	0
55	0	2.44	2.03	4.54	0.54	4.33	21.0938	1710	1	14	0	2.1	0	0	1	0	14	14	60	0	0	1.86066	0.831967	0.221311	0.07	0	0		115.5	120	122	109	75	71	75	73	3.46	0.83	21.0938	1
58	0	1.5	0.82	3.42	0.49	5.29	21.0222	3900	1	6	0	1.92	0	0	1	1	28	0	0	0	0	2.28	0.546667	0.326667	1.1	0	0		156.5	168	138	175	103	103	107	105	3.46	0.77	21.0222	0
52	0	0.63	0.43	1.68	0.49	4.56	20.0515	0	0	6	0	1.05	0	0	0	0	28	28	90	0	0	2.66667	0.68254	0.777778	0.62	0	0		116.5	118	117	116	81	76	76	76	3.42	0.76	20.0515	0
57	0	0.96	1.87	3.12	0.37	4.08	20.8676	5820	1	8	0	2.16	0	0	1	0	28	0	0	0	0	3.25	1.94792	0.385417	0.29	0	0		116.5	119	116	117	79	75	72	73.5	6.68	0.68	20.8676	0
55	0	1.2	2.28	2.89	0.64	4.48	22.8551	1860	1	12	0	1.69	0	0	1	1	21	0	120	0	0	2.40833	1.9	0.533333	-0.59	0	0		141.5	149	144	139	96	94	91	92.5	2.49	1.43	22.8551	0
46	0	0.63	2.13	3.37	0.73	5.57	20.4818	3600	1	11	0	2.74	0	0	0	1	21	0	0	0	0	5.34921	3.38095	1.15873	0.61	0	0		141	149	139	143	97	89	89	89	3.02	0.94	20.4818	0
47	0	0.98	2.46	3.53	0.48	4.36	21.0715	900	1	6	0	2.55	0	0	0	0	35	7	0	0	0	3.60204	2.5102	0.489796	0.09	0	0		118	127	116	120	79	81	81	81	4.04	0.95	21.0715	0
41	0	1.82	0.7	2.8	0.34	3.58	23.6197	300	1	5	0	0.98	0	0	1	0	21	7	60	0	0	1.53846	0.384615	0.186813	0.28	0	0		115.5	129	117	114	86	83	83	83	2.62	1.45	23.6197	0
49	0	0.89	1.06	2.1	0.44	6.4	18.6852	300	1	7	0	1.21	0	0	1	0	42	0	0	0	0	2.35955	1.19101	0.494382	0.15	0	0		114.5	114	110	119	78	75	71	73	2.69	0.37	18.6852	0
57	0	1.11	1.61	2.86	0.6	3.71	21.9017	1590	1	11	0	1.75	0	0	0	0	14	7	30	0	0	2.57658	1.45045	0.540541	0.14	0	0		138	146	134	142	68	65	62	63.5	2.08	0.89	21.9017	0
46	0	0.95	1.97	3.15	0.6	5.24	21.5341	2820	1	5	0	2.2	0	0	0	0	7	7	0	0	0	3.31579	2.07368	0.631579	0.23	0	0		110.5	108	109	112	67	71	67	69	3.26	0.7	21.5341	0
53	0	1	2.49	3.71	0.46	4.91	24.5484	0	0	5	0	2.71	0	0	0	0	7	0	0	0	0	3.71	2.49	0.46	0.22	0	0		99.5	106	100	99	75	73	71	72	3.29	1.94	24.5484	0
55	0	0.75	1.2	3.09	0.5	3.84	20.1282	2520	1	7	0	2.34	0	0	1	0	21	0	0	0	0	4.12	1.6	0.666667	1.14	0	0		131	138	131	131	68	73	68	70.5	2.42	1.12	20.1282	0
60	0	1.72	3.17	1.83	2.23	4.21	23.2122	1203	1	2	0	0.11	0	0	1	0	14	7	0	0	0	1.06395	1.84302	1.29651	-3.06	0	0		105.5	134	108	103	75	70	72	71	3.93	1.16	23.2122	0
46	0	1.14	1.72	2.82	0.35	4.53	26.714	2295	1	8	0	1.68	0	0	0	0	21	7	60	0	0	2.47368	1.50877	0.307018	-0.04	0	0		128.5	137	134	123	89	87	86	86.5	6.92	2.05	26.714	0
46	0	0.94	1.92	2.99	0.5	5.7	32.0399	5400	1	6	0	2.05	0	0	0	0	35	21	0	0	0	3.18085	2.04255	0.531915	0.13	0	0		107.5	114	106	109	77	77	75	76	4.23	2.69	32.0399	0
50	0	0.9	1.54	2.58	0.4	4.07	20.889	1320	1	3	0	1.68	0	0	0	0	21	0	0	1	0	2.86667	1.71111	0.444444	0.14	1	0		96	105	99	93	69	68	57	62.5	1.71	0.87	20.889	0
60	0	1.08	1.09	2.91	0.4	4.22	20.64	840	1	15	0	1.83	0	0	0	0	28	0	0	0	0	2.69444	1.00926	0.37037	0.74	0	0		127.5	134	133	122	88	85	83	84	3.43	0.64	20.64	1
55	0	1.38	1.84	4.03	0.58	4.56	23.1385	7320	1	2	0	2.65	0	0	1	0	28	0	0	0	0	2.92029	1.33333	0.42029	0.81	0	0		97	104	96	98	63	60	63	61.5	2.08	0.76	23.1385	0
50	0	0.22	0.98	1.38	0.73	3.87	19.0199	1740	1	13	0	1.16	0	0	0	0	14	7	0	0	0	6.27273	4.45455	3.31818	0.18	0	0		90	89	88	92	57	58	60	59	2.92	0.6	19.0199	1
46	0	1.28	1.24	2.87	0.56	3.68	24.5852	2130	1	13	0	1.59	0	0	0	0	7	7	120	0	0	2.24219	0.96875	0.4375	0.35	0	0		116	123	114	118	81	77	83	80	2.62	1.1	24.5852	1
60	0	1.11	2.15	2.81	0.49	5.78	18.3662	810	1	7	0	1.7	0	0	0	0	7	7	60	0	0	2.53153	1.93694	0.441441	-0.45	0	0		105.5	104	104	107	65	68	67	67.5	3.89	0.85	18.3662	0
53	0	1.07	6.27	5.45	1.31	4.41	27.3646	420	1	23	0	4.38	0	0	1	1	14	7	30	0	0	5.09346	5.85981	1.2243	-1.89	0	0	0	137	148	139	135	105	93	90	91.5	7.49	2.94	27.3646	1
55	0	0.96	1.36	2.91	0.59	4.23	22.5336	50	0	7	0	1.95	0	0	0	0	28	21	30	0	0	3.03125	1.41667	0.614583	0.59	0	0		133	138	137	129	88	82	83	82.5	2.82	1.26	22.5336	0
55	0	0.98	3.73	6.61	2.02	4.83	33.7198	0	0	9	0	5.63	0	0	1	0	21	0	30	0	0	6.7449	3.80612	2.06122	1.9	0	0		118	107	122	114	83	76	74	75	8.53	2.39	33.7198	0
59	0	0.87	2.11	3.49	0.67	5.06	20.8622	240	1	7	0	2.62	0	0	1	1	42	7	0	0	1	4.01149	2.42529	0.770115	0.51	0	0		152.5	152	154	151	86	88	86	87	3.56	0.87	20.8622	0
47	0	0.85	1.46	3.11	1.12	7.08	18.747	1410	1	5	1	2.26	0	0	0	0	21	7	30	0	0	3.65882	1.71765	1.31765	0.8	0	0		127.5	137	129	126	85	78	77	77.5	2.79	1.18	18.747	0
60	0	0.98	1.3	2.97	0.32	4	19.0139	0	0	3	0	1.99	0	0	0	0	14	0	0	0	0	3.03061	1.32653	0.326531	0.69	0	0		94.5	99	96	93	61	61	59	60	3.09	1.34	19.0139	0
48	0	1.02	2.33	3.09	0.62	4.81	25.0672	2280	1	23	0	2.07	0	0	0	0	42	0	0	0	0	3.02941	2.28431	0.607843	-0.26	0	0		116.5	128	114	119	71	68	72	70	5.75	1.8	25.0672	1
45	0	1.04	1.11	2.98	0.58	5.1	23.4441	2040	1	7	0	1.94	0	0	0	1	35	0	0	0	0	2.86538	1.06731	0.557692	0.83	0	0		151	157	152	150	88	88	88	88	2.45	1.3	23.4441	0
43	0	1.24	1.23	2.37	0.49	4.25	28.3612	3180	1	14	0	1.13	0	0	0	0	21	0	30	0	0	1.91129	0.991935	0.395161	-0.1	0	0		117	122	118	116	74	71	72	71.5	4.87	1.3	28.3612	1
50	0	0.35	1.18	3.5	0.7	4.36	18.2023	60	0	12	0	3.15	0	0	1	0	21	7	0	0	0	10	3.37143	2	1.97	0	0		126	125	130	122	90	88	90	89	2.65	0.52	18.2023	0
54	0	1.36	1.74	3.95	0.51	3.91	20.9299	3075	1	8	0	2.59	0	0	0	0	14	7	0	0	0	2.90441	1.27941	0.375	0.85	0	0		116.5	122	115	118	75	74	72	73	3.43	0.97	20.9299	0
55	0	0.84	0.61	1.87	0.24	4.36	20.1264	1260	1	9	0	1.03	0	0	1	0	35	14	0	0	0	2.22619	0.72619	0.285714	0.42	0	0		89	90	92	86	63	65	61	63	2.86	0.76	20.1264	0
56	0	0.79	0.96	2.34	0.62	3.55	19.9347	2130	1	4	0	1.55	0	0	0	0	28	0	30	0	0	2.96203	1.21519	0.78481	0.59	0	0		107.5	114	113	102	67	67	67	67	3.36	0.7	19.9347	0
46	0	1.55	1.1	3.56	0.69	4.54	27.0968	240	1	14	0	2.01	0	0	0	0	21	0	0	0	0	2.29677	0.709677	0.445161	0.91	0	0		104	124	106	102	102	78	68	73	2.48	1.22	27.0968	1
47	0	1.51	0.73	2.82	0.34	4.3	23.067	1200	1	8	0	1.31	0	0	0	0	7	7	0	0	0	1.86755	0.483444	0.225166	0.58	0	0		123	119	129	117	80	76	77	76.5	3.26	0.85	23.067	0
48	0	0.73	0.89	2.5	0.52	4.53	21.4062	900	1	12	0	1.77	0	0	0	0	7	7	30	0	0	3.42466	1.21918	0.712329	0.88	0	0		88.5	87	91	86	64	63	59	61	4.5	0.93	21.4062	0
55	0	1.03	1.62	4.21	0.83	5.23	26.0749	3390	1	10	0	3.18	0	0	1	0	35	0	30	0	0	4.08738	1.57282	0.805825	1.56	0	0		114	115	114	114	72	71	72	71.5	2.42	1.05	26.0749	0
56	0	0.86	1.81	2.92	0.42	4.37	19.2277	60	0	3	0	2.06	0	0	0	0	21	0	30	0	0	3.39535	2.10465	0.488372	0.25	0	0		117.5	116	118	117	61	60	63	61.5	3.12	0.87	19.2277	0
48	0	1.37	2.68	5.56	0.44	4.9	27.4714	2190	1	8	0	4.19	0	0	1	0	14	7	0	0	0	4.05839	1.9562	0.321168	1.51	0	0		136	146	135	137	87	81	80	80.5	3.69	1.2	27.4714	0
48	0	0.91	1.76	3.09	0.47	3.78	21.4667	600	1	7	0	2.18	0	0	0	0	49	7	0	0	0	3.3956	1.93407	0.516484	0.42	0	0		120	113	118	122	74	73	71	72	3.65	0.6	21.4667	0
59	0	1.04	1.21	3.07	0.32	4.77	20.12	0	0	15	0	2.03	0	0	1	0	21	0	0	0	0	2.95192	1.16346	0.307692	0.82	0	0		131	163	146	116	101	73	63	68	2.89	0.64	20.12	1
45	0	0.8	1.31	2.94	0.48	4.41	26.0614	150	1	9	0	2.14	0	0	0	0	28	14	0	0	0	3.675	1.6375	0.6	0.83	0	0		126.5	127	122	131	86	81	85	83	4.43	2.07	26.0614	0
60	0	1.43	1.52	3.58	0.38	3.25	21.8144	0	0	3	0	2.15	0	0	0	1	49	7	0	0	0	2.5035	1.06294	0.265734	0.63	0	0		182	199	190	174	119	116	120	118	2.28	1.72	21.8144	0
60	0	1.42	1.17	3.28	0.37	5.31	21.6345	150	1	5	0	1.86	0	0	0	1	21	0	0	0	0	2.30986	0.823944	0.260563	0.69	0	0		148.5	151	151	146	96	92	88	90	3.79	1.38	21.6345	0
57	0	0.73	1.65	2.97	0.54	5.09	22.4248	2220	1	6	0	2.24	0	0	0	0	14	7	30	0	0	4.06849	2.26027	0.739726	0.59	0	0		90	101	93	87	61	61	56	58.5	3.16	0.91	22.4248	0
52	0	0.67	0.8	1.91	0.8	5.97	21.6046	2580	1	10	0	1.24	0	0	0	0	35	14	30	0	0	2.85075	1.19403	1.19403	0.44	0	0		122.5	141	121	124	68	63	64	63.5	3.36	0.95	21.6046	0
54	0	0.91	1.79	3.36	0.64	4.96	23.6719	0	0	1	0	2.45	0	0	1	0	28	0	0	0	0	3.69231	1.96703	0.703297	0.66	0	0		97.5	102	104	91	72	70	72	71	3.09	1.82	23.6719	0
56	0	0.86	1.37	2.89	1.03	4.81	21.3954	3480	1	7	0	2.03	0	0	0	0	28	0	0	0	0	3.36047	1.59302	1.19767	0.66	0	0		112.5	121	112	113	69	70	65	67.5	4.57	1.28	21.3954	0
58	0	0.69	0.72	2.16	0.41	4.46	22.5586	0	0	8	0	1.47	0	0	0	0	21	14	30	0	0	3.13043	1.04348	0.594203	0.75	0	0		108	107	106	110	70	71	73	72	3.05	0.99	22.5586	0
42	0	0.86	2.62	3.1	0.4	4.5	22.3757	1845	1	9	0	2.24	0	0	0	0	14	7	0	0	0	3.60465	3.04651	0.465116	-0.38	0	0		112	108	109	115	73	72	69	70.5	2.96	0.99	22.3757	0
53	0	2.01	1.94	4.77	0.51	4.6	19.1549	4440	1	10	0	2.76	0	0	1	0	35	21	0	0	0	2.37313	0.965174	0.253731	0.82	0	0		100.5	105	102	99	66	65	68	66.5	3.36	0.44	19.1549	0
51	0	0.96	1.02	2.69	0.25	4.19	19.312	2940	1	5	0	1.73	0	0	0	0	28	21	30	0	0	2.80208	1.0625	0.260417	0.71	0	0		122	132	125	119	86	74	72	73	3.29	0.68	19.312	0
54	0	1.41	1.82	3.16	0.36	4.53	20.7098	1710	1	10	0	1.75	0	0	1	0	14	7	0	0	0	2.24113	1.29078	0.255319	-0.07	0	0		98.5	103	97	100	62	62	59	60.5	4.03	0.37	20.7098	0
48	0	0.68	1.39	2.55	0.35	3.82	19.9312	270	1	15	0	1.87	0	0	0	0	21	21	60	0	0	3.75	2.04412	0.514706	0.48	0	0		87.5	87	85	90	59	56	55	55.5	1.68	0.64	19.9312	1
59	0	1.39	2.57	5.41	1	4.62	23.8519	1800	1	10	0	4.02	0	0	1	1	7	7	30	0	0	3.89209	1.84892	0.719424	1.45	0	0		205	204	210	200	89	98	104	101	3.09	0.74	23.8519	0
46	0	1.65	1.93	4.47	0.73	4.28	20.538	0	0	3	0	2.82	0	0	1	1	49	0	60	0	0	2.70909	1.1697	0.442424	0.89	0	0		149	167	145	153	12	106	106	106	3.5	0.95	20.538	0
60	0	1.28	2.65	2.11	1.98	4.85	36.1429	2850	1	21	0	0.83	0	0	1	0	7	7	60	0	0	1.64844	2.07031	1.54688	-1.82	0	0		121	135	118	124	79	73	70	71.5	5.84	2.34	36.1429	1
59	0	1.07	1.15	3.61	0.7	4.38	19.1433	0	0	1	0	2.54	0	0	0	0	14	0	30	0	0	3.37383	1.07477	0.654206	1.39	0	0		127.5	119	125	130	76	78	79	78.5	3.02	0.68	19.1433	0
53	0	0.3	0.57	1.38	0.16	4.35	23.8261	3420	1	9	0	1.08	0	0	0	0	28	28	0	0	0	4.6	1.9	0.533333	0.51	0	0		123.5	120	123	124	82	80	82	81	3.36	1.74	23.8261	0
50	0	0.46	0.75	2.71	0.29	4.81	18.3594	180	1	9	0	2.25	0	0	0	0	21	7	0	0	0	5.8913	1.63043	0.630435	1.5	0	0		103	103	102	104	64	69	66	67.5	2.08	0.91	18.3594	0
52	0	0.86	0.75	2.32	0.33	4.63	22.7112	5100	1	4	0	1.46	0	0	1	0	35	0	0	0	0	2.69767	0.872093	0.383721	0.71	0	0		109	112	110	108	77	77	77	77	4	1.12	22.7112	0
55	0	1.14	2.09	3.5	0.47	4.36	20.4554	6720	1	12	0	2.36	0	0	1	1	21	0	60	0	0	3.07018	1.83333	0.412281	0.27	0	0		142	149	142	142	83	89	85	87	2.82	0.52	20.4554	0
52	0	0.57	0.74	1.81	0.44	3.4	21.3156	2040	1	4	0	1.24	0	0	0	0	14	0	30	0	0	3.17544	1.29825	0.77193	0.5	0	0		124.5	132	121	128	77	70	81	75.5	2.75	0.43	21.3156	0
60	0	1.21	1.71	2.74	0.35	4.34	19.5776	780	1	10	0	1.53	0	0	1	0	21	0	0	0	0	2.26446	1.41322	0.289256	-0.18	0	0		108	105	110	106	64	66	66	66	2.55	0.72	19.5776	0
57	0	0.7	0.53	1.91	0.23	4.78	21.7159	3000	1	9	0	1.21	0	0	1	0	21	0	0	0	0	2.72857	0.757143	0.328571	0.68	0	0		106.5	107	103	110	73	68	70	69	3.79	0.62	21.7159	0
54	0	1.54	2.33	3.87	0.82	5.42	17.1593	480	1	4	0	2.33	0	0	0	0	21	0	0	0	0	2.51299	1.51299	0.532468	0	0	0		101.5	107	102	101	64	57	57	57	2.12	0.52	17.1593	0
53	0	0.93	3.26	3.53	0.68	4.45	19.9121	1260	1	7	0	2.6	0	0	0	0	21	0	0	0	0	3.7957	3.50538	0.731183	-0.66	0	0		115	108	119	111	81	90	77	83.5	4.94	0.91	19.9121	0
51	0	1.62	1.18	3.43	0.53	4.3	19.8356	2880	1	13	0	1.81	0	0	0	0	21	0	0	0	0	2.11728	0.728395	0.327161	0.63	0	0		101	102	102	100	65	64	65	64.5	3.4	0.87	19.8356	1
59	0	0.78	0.44	2.08	0.53	3.09	22.9376	2055	1	6	0	1.3	0	0	1	0	7	7	30	0	0	2.66667	0.564103	0.679487	0.86	0	0		101	106	100	102	70	67	64	65.5	4.73	0.93	22.9376	0
60	0	0.77	2.19	3.69	0.73	4.29	25.1096	2580	1	5	0	2.92	0	0	1	0	7	14	0	0	0	4.79221	2.84416	0.948052	0.73	0	0		105.5	114	103	108	68	72	72	72	3.09	1.24	25.1096	0
44	0	0.51	2.1	3.05	1.25	5.7	22.9344	1800	1	3	0	2.54	0	0	1	0	35	0	0	0	0	5.98039	4.11765	2.45098	0.44	0	0		118.5	129	120	117	87	81	81	81	4.2	1.82	22.9344	0
41	0	1.55	1.46	3.72	0.48	4.85	18.71	2820	1	22	0	2.17	0	0	1	0	21	28	30	0	0	2.4	0.941935	0.309677	0.71	0	0		102	105	105	99	67	68	69	68.5	3.16	0.66	18.71	1
56	0	1.25	0.82	3.12	0.72	4.1	18.2292	2010	1	1	0	1.87	0	0	0	0	7	7	30	0	0	2.496	0.656	0.576	1.05	0	0		138	131	134	142	68	60	72	66	5.98	0.35	18.2292	0
50	0	1.11	1.1	3.56	0.65	5.42	27.3655	840	1	10	0	2.45	0	0	0	1	14	0	0	0	0	3.20721	0.990991	0.585586	1.35	0	0		194.5	191	192	197	97	96	97	96.5	5.61	3.04	27.3655	0
44	0	1.04	0.5	2.5	0.48	5.27	21.6349	1320	1	5	0	1.46	0	0	1	0	21	14	30	0	0	2.40385	0.480769	0.461538	0.96	0	0		110.5	105	113	108	69	68	75	71.5	3.39	0.89	21.6349	0
58	0	1.13	2.25	3.78	0.57	4.48	21.6657	2100	1	10	0	2.65	0	0	0	1	35	0	0	0	0	3.34513	1.99115	0.504425	0.4	0	0		144	140	144	144	87	86	84	85	3.06	0.62	21.6657	0
56	0	0.83	1.88	4.82	0.79	5.31	25.0657	1620	1	4	0	3.99	0	0	0	1	42	0	0	0	0	5.80723	2.26506	0.951807	2.11	0	0		160.5	151	161	160	91	94	96	95	3.06	1.24	25.0657	0
43	0	2.4	3.12	4.53	0.57	4.56	20.6076	540	1	4	0	2.13	0	0	1	0	28	0	0	0	0	1.8875	1.3	0.2375	-0.99	0	0		87	95	87	87	61	61	60	60.5	3.12	1.03	20.6076	0
59	0	1.62	0.76	0.45	1.53	3.92	17.5582	0	0	11	0	-1.17	0	0	1	0	21	0	0	0	0	0.277778	0.469136	0.944444	-1.93	0	0		105.5	97	99	112	59	68	69	68.5	2.18	0.91	17.5582	0
60	0	1.05	2.26	3.81	0.94	5.02	20.1087	300	1	7	0	2.76	0	0	1	0	35	0	60	0	0	3.62857	2.15238	0.895238	0.5	0	0		137	149	138	136	90	88	91	89.5	4.37	1.34	20.1087	0
51	0	0.96	1.91	3.52	0.58	4.75	20.0319	840	1	9	0	2.56	0	0	0	0	21	0	60	0	0	3.66667	1.98958	0.604167	0.65	0	0		103.5	108	102	105	65	69	66	67.5	2.62	0.97	20.0319	0
45	0	1.09	1.87	3.48	0.48	4.17	28.4287	3240	1	20	0	2.39	0	0	1	0	42	0	30	0	0	3.19266	1.7156	0.440367	0.52	0	0		104	110	104	104	74	72	72	72	2.35	1.45	28.4287	1
54	0	1.53	1.92	4.55	0.74	5.14	17.7092	1980	1	10	0	3.02	0	0	0	0	14	7	90	0	0	2.97386	1.2549	0.48366	1.1	0	0		132	150	133	131	92	88	83	85.5	4.2	0.79	17.7092	0
57	0	1.48	1.87	4.35	0.61	4.08	19.8232	2310	1	10	0	2.87	0	0	0	0	14	14	60	0	0	2.93919	1.26351	0.412162	1	0	0		102	111	87	117	69	65	72	68.5	5.37	0.95	19.8232	0
59	0	0.8	0.53	2.93	0.46	4.75	22.0386	4320	1	6	0	2.13	0	0	0	0	35	0	0	0	0	3.6625	0.6625	0.575	1.6	0	0		113	117	112	114	77	75	67	71	3.26	1.22	22.0386	0
49	0	0.91	4.42	5.59	1.22	5.19	31.2706	4740	1	15	0	4.68	0	0	0	1	35	42	0	0	0	6.14286	4.85714	1.34066	0.26	0	0		130	141	132	128	92	90	94	92	4.14	2.11	31.2706	1
52	0	1.27	1.22	3.94	0.55	4.89	21.9137	5580	1	5	0	2.67	0	0	0	0	35	28	0	0	0	3.10236	0.96063	0.433071	1.45	0	0		109.5	113	111	108	62	65	64	64.5	2.35	1.01	21.9137	0
59	0	1.22	2.04	2.78	0.46	5.05	15.1768	720	1	1	0	1.56	0	0	0	1	21	7	600	0	0	2.27869	1.67213	0.377049	-0.48	0	0		190.5	206	192	189	108	106	107	106.5	3.96	0.85	15.1768	0
60	0	1.36	2.41	0.92	1.88	4.85	24.9377	1305	1	8	0	-0.44	0	0	0	1	14	7	30	0	0	0.676471	1.77206	1.38235	-2.85	0	0		142	144	148	136	81	77	75	76	3.22	1.12	24.9377	0
45	0	0.99	2.71	3.48	0.58	3.93	24.6989	0	0	15	0	2.49	0	0	0	0	28	7	30	0	0	3.51515	2.73737	0.585859	-0.22	0	0		111.5	123	112	111	78	73	68	70.5	4.1	1.76	24.6989	1
54	0	0.91	1.23	1.9	0.5	3.81	19.4141	2640	1	7	0	0.99	0	0	0	0	28	14	60	0	0	2.08791	1.35165	0.549451	-0.24	0	0		96	97	97	95	61	63	59	61	3.36	0.72	19.4141	0
60	0	0.94	1.15	3.7	0.98	4.88	16.7936	720	1	6	0	2.76	0	0	0	0	21	14	0	0	0	3.93617	1.2234	1.04255	1.61	0	0		83.5	95	83	84	57	56	57	56.5	4	1.08	16.7936	0
55	0	0.69	1.39	3.08	0.28	5.21	30.4488	120	0	6	0	2.39	0	0	0	1	7	0	0	0	0	4.46377	2.01449	0.405797	1	0	0		134	148	137	131	96	95	95	95	3.97	1.51	30.4488	0
41	0	0.82	2.87	3.67	1.17	5.61	25.9375	2160	1	10	0	2.85	0	0	1	0	21	7	60	0	0	4.47561	3.5	1.42683	-0.02	0	0		101.5	114	103	100	78	77	71	74	3.52	1.59	25.9375	0
52	0	1.5	1.8	3.22	0.99	3.97	20.3433	2910	1	13	0	1.72	0	0	0	0	21	14	0	0	0	2.14667	1.2	0.66	-0.08	0	0		122	123	121	123	78	72	76	74	4.5	1.28	20.3433	1
51	0	2.26	1.61	5.33	1.2	5.05	35.6394	0	0	21	0	3.07	0	0	1	0	28	0	0	0	0	2.35841	0.712389	0.530973	1.46	0	0		132	146	130	134	89	91	89	90	5.27	2.27	35.6394	1
57	0	0.88	2.76	2.81	1.06	3.96	25.462	360	1	10	0	1.93	0	0	0	0	28	21	0	0	0	3.19318	3.13636	1.20455	-0.83	0	0		118	127	119	117	81	74	73	73.5	3.9	1.34	25.462	0
41	0	1.32	1.56	3.62	0.58	4.58	21.6025	3000	1	5	0	2.3	0	0	1	0	14	7	0	0	0	2.74242	1.18182	0.439394	0.74	0	0		100.5	101	99	102	62	62	61	61.5	5.17	2.21	21.6025	0
45	0	0.95	1.42	2.9	0.48	5.72	20.5695	2835	1	8	0	1.95	0	0	0	0	14	14	30	0	0	3.05263	1.49474	0.505263	0.53	0	0		122.5	124	121	124	85	82	85	83.5	3.74	0.83	20.5695	0
52	0	0.88	1.65	3.3	0.37	4.72	20.6499	0	0	7	0	2.42	0	0	0	1	42	7	0	0	0	3.75	1.875	0.420455	0.77	0	0		135	144	141	129	92	93	92	92.5	3.09	1.96	20.6499	0
46	0	0.94	2.88	3.81	0.43	5.42	29.6138	1860	1	19	0	2.87	0	0	1	0	7	14	30		0	4.05319	3.06383	0.457447	-0.01		0		118.5	116	119	118	84	88	84	86	4.33	1.84	29.6138	1
57	0	1.28	0.7	3.14	0.51	4.32	17.9271	0	0	2	0	1.86	0	0	0	1	14	7	0	0	0	2.45312	0.546875	0.398438	1.16	0	0		162.5	155	171	154	84	85	85	85	3.42	0.76	17.9271	0
46	0	0.85	2.58	3.86	0.29	4.08	23.4902	2580	1	4	0	3.01	0	0	1	0	21	0	30	0	0	4.54118	3.03529	0.341176	0.43	0	0		127.5	136	126	129	80	81	80	80.5	3.66	0.87	23.4902	0
46	0	0.89	2.52	4.7	0.86	5.05	29.6873	2160	1	10	0	3.81	0	0	0	1	35	21	0	0	0	5.2809	2.83146	0.966292	1.29	0	0		169.5	178	173	166	114	104	110	107	3.7	3.47	29.6873	0
50	0	0.81	1.09	2.84	0.35	4.6	16.1078	3240	1	4	0	2.03	0	0	0	0	14	7	0	0	0	3.50617	1.34568	0.432099	0.94	0	0		101	103	105	97	68	69	64	66.5	4.64	1.3	16.1078	0
58	0	1.23	3.38	3.63	0.45	4.63	20.3556	0	0	8	0	2.4	0	0	0	0	7	0	0	0	0	2.95122	2.74797	0.365854	-0.98	0	0		100	101	97	103	59	61	60	60.5	3.49	0.68	20.3556	0
55	0	1.43	2.1	4.47	0.51	4.55	20.8528	0	0	3	0	3.04	0	0	0	0	14	14	0	0	0	3.12587	1.46853	0.356643	0.94	0	0		87.5	107	97	78	65	66	64	65	4.64	0.97	20.8528	0
54	0	1.25	0.96	2.89	0.42	3.85	19.4333	3780	1	11	0	1.64	0	0	1	0	42	0	60	1	0	2.312	0.768	0.336	0.68	1	0		132.5	129	129	136	64	67	70	68.5	3.7	0.81	19.4333	0
53	0	0.98	1.34	2.79	0.55	4.79	22.8528	2460	1	11	0	1.81	0	0	0	0	35	7	30	0	0	2.84694	1.36735	0.561224	0.47	0	0		120	126	121	119	79	81	80	80.5	3.93	2	22.8528	0
54	0	0.89	1.72	3.13	0.52	4.75	25.6353	0	0	7	0	2.24	1	1	0	0	28	0	0	0	0	3.51685	1.93258	0.58427	0.52	0	0		125	126	126	124	80	77	83	80	3.02	0.79	25.6353	0
58	0	0.97	0.81	1.95	0.45	4.28	19.6357	1800	1	10	0	0.98	0	0	0	0	14	7	30	0	0	2.01031	0.835052	0.463918	0.17	0	0		131	141	133	129	86	85	81	83	2.55	0.64	19.6357	0
49	0	0.63	1.02	2.66	0.42	4.25	20.6868	4260	1	1	0	2.03	0	0	0	0	14	0	0	0	0	4.22222	1.61905	0.666667	1.01	0	0		121.5	125	125	118	88	88	85	86.5	4.6	0.93	20.6868	0
51	0	0.88	2.8	3.35	0.97	4.5	21.5181	2115	1	6	0	2.47	0	0	0	0	14	7	0	0	0	3.80682	3.18182	1.10227	-0.33	0	0		117	115	122	112	61	76	76	76	4.1	0.93	21.5181	0
46	0	1.73	2.21	5.5	1.09	4.57	21.6642	2220	1	4	0	3.77	0	0	1	0	14	7	30	0	0	3.17919	1.27746	0.630058	1.56	0	0		136	142	132	140	85	83	86	84.5	4.06	1.8	21.6642	0
53	0	1.12	2.15	5.15	0.87	4.45	21.4026	4920	1	3	0	4.03	0	0	1	0	21	21	0	0	0	4.59821	1.91964	0.776786	1.88	0	0		111.5	109	116	107	69	73	70	71.5	2.92	1.82	21.4026	0
42	0	1.13	0.85	2.63	0.35	4.76	19.8522	1260	1	3	0	1.5	0	0	1	0	21	0	0	0	0	2.32743	0.752212	0.309735	0.65	0	0		98.5	106	103	94	63	60	63	61.5	3.52	0.72	19.8522	0
57	0	0.78	1.43	2.39	0.32	3.81	20.2437	7140	1	9	0	1.61	0	0	1	0	28	0	60	0	0	3.0641	1.83333	0.410256	0.18	0	0		113	118	117	109	69	70	65	67.5	2.89	0.87	20.2437	0
51	0	0.99	3.67	3.97	0.63	4.81	28.6542	930	1	23	0	2.98	0	0	0	0	7	7	120	0	0	4.0101	3.70707	0.636364	-0.69	0	0		126	153	135	117	84	84	79	81.5	4.77	2.13	28.6542	1
47	0	0.66	1.27	3.53	0.46	4.82	27.9832	120	0	13	0	2.87	0	0	0	0	21	0	0	0	0	5.34848	1.92424	0.69697	1.6	0	0		102.5	111	104	101	74	73	71	72	2.25	1.84	27.9832	1
51	0	1	1.27	3.25	0.7	4.13	23.5482	3180	1	9	0	2.25	0	0	0	0	14	7	30	0	0	3.25	1.27	0.7	0.98	0	0		96	99	94	98	70	67	66	66.5	4.8	1.16	23.5482	0
55	0	1.97	1.78	3.18	0.3	4.84	20.2921	2520	1	10	0	1.21	0	0	0	1	21	0	0	0	0	1.61421	0.903553	0.152284	-0.57	0	0		131.5	142	130	133	94	92	90	91	2.72	0.91	20.2921	0
41	0	0.93	2.25	3.64	0.59	3.39	19.8173	2280	1	8	0	2.71	0	0	1	0	14	7	30	0	0	3.91398	2.41935	0.634409	0.46	0	0		102	106	104	100	66	69	62	65.5	2.32	0.41	19.8173	0
60	0	1.18	1.52	3.94	0.7	4.5	21.7685	540	1	9	0	2.76	0	0	0	1	21	0	0	0	0	3.33898	1.28814	0.59322	1.24	0	0		171	179	169	173	110	114	103	108.5	2.28	0.6	21.7685	0
53	0	1.06	2.7	4.29	1.2	4.37	39.7984	900	1	12	0	3.23	0	0	0	1	0	7	30	0	0	4.04717	2.54717	1.13208	0.53	0	0		182	192	188	176	116	96	110	103	8.49	3.14	39.7984	0
55	0	1.18	1.82	3.54	0.65	3.65	20.2442	7140	1	7	0	2.36	0	0	0	1	28	0	0	0	0	3	1.54237	0.550847	0.54	0	0		144.5	166	144	145	97	90	87	88.5	2.52	0.7	20.2442	0
42	0	1.3	1.44	4.1	0.8	4.14	19.6135	4140	1	9	0	2.8	0	0	1	0	42	35	30	0	0	3.15385	1.10769	0.615385	1.36	0	0		115	120	120	110	74	75	77	76	2.01	0.96	19.6135	0
56	0	1.35	1.45	4.18	0.35	4.37	20.4436	5040	1	11	0	2.83	0	0	1	0	35	49	0	0	0	3.0963	1.07407	0.259259	1.38	0	0		101.5	110	99	104	60	61	63	62	3.96	1.18	20.4436	0
43	0	1.02	1.6	3.37	0.59	3.81	21.5202	0	0	16	0	2.35	0	0	1	0	35	0	0	0	0	3.30392	1.56863	0.578431	0.75	0	0		111.5	115	111	112	67	66	69	67.5	2.32	0.79	21.5202	1
56	0	1.38	2.23	4.22	0.48	4.96	27.4681	4440	1	6	0	2.84	0	0	0	0	35	0	30	0	0	3.05797	1.61594	0.347826	0.61	0	0		103.5	113	103	104	87	85	83	84	2.62	1.56	27.4681	0
60	0	0.87	1.15	2.51	0.81	3.99	23.5317	0	0	11	0	1.64	0	0	0	1	28	0	0	0	0	2.88506	1.32184	0.931035	0.49	0	0		197.5	209	192	203	113	125	114	119.5	3.76	1.55	23.5317	0
49	0	0.76	0.95	2.62	0.65	4.01	18.048	1140	1	2	0	1.86	0	0	0	1	21	14	0	0	0	3.44737	1.25	0.855263	0.91	0	0		162.5	183	167	158	88	81	79	80	3.7	0.6	18.048	0
60	0	0.98	1.54	3.46	0.56	4.24	17.7564	3060	1	10	0	2.48	0	0	1	1	28	14	0	0	0	3.53061	1.57143	0.571429	0.94	0	0		148.5	158	154	143	87	81	82	81.5	2.92	1.04	17.7564	0
60	0	1.46	1.63	4.2	0.8	4.09	20.7716	180	1	6	0	2.74	0	0	1	0	21	7	0	0	0	2.87671	1.11644	0.547945	1.11	0	0		96	101	97	95	59	60	61	60.5	2.62	1.32	20.7716	0
56	0	0.7	2.5	3.89	1.21	5	28.4149	1500	1	8	0	3.19	0	0	0	1	21	0	0	0	0	5.55714	3.57143	1.72857	0.69	0	0		147.5	150	148	147	79	80	84	82	6.05	2.59	28.4149	0
55	0	0.92	1.94	4.32	1.27	4.46	17.8748	2100	1	8	0	3.4	0	0	0	0	7	7	30	0	0	4.69565	2.1087	1.38043	1.46	0	0		96.5	100	96	97	71	68	68	68	3.19	1.38	17.8748	0
56	0	1.39	1.41	4.03	0.68	5.13	19.5276	2595	1	16	0	2.64	0	0	1	0	7	7	90	0	0	2.89928	1.01439	0.489209	1.23	0	0		118.5	119	124	113	74	73	75	74	3.06	0.99	19.5276	1
55	0	1.3	0.87	3.25	0.39	4.66	18.706	180	1	2	0	1.95	0	0	1	0	14	0	0	0	1	2.5	0.669231	0.3	1.08	0	0		104	89	108	100	68	70	67	68.5	3.79	1.16	18.706	0
43	0	1.37	3.25	4.07	0.7	5.88	19.3865	2100	1	3	0	2.7	0	0	0	1	21	0	60	0	0	2.9708	2.37226	0.510949	-0.55	0	0		139	146	137	141	97	89	94	91.5	2.38	0.85	19.3865	0
43	0	1.51	1.69	3.44	0.41	4.2	23.554	2760	1	16	0	1.93	0	0	1	0	28	7	60	0	0	2.27815	1.11921	0.271523	0.24	0	0		128.5	131	130	127	80	75	77	76	4.64	1.47	23.554	1
47	0	1.24	1.63	2.39	0.51	4.6	23.5787	300	1	9	0	1.15	0	0	1	0	35	0	0	0	0	1.92742	1.31452	0.41129	-0.48	0	0		113.5	122	117	110	76	74	71	72.5	3.36	1.22	23.5787	0
50	0	0.94	1.87	2.49	0.58	4.86	18.7272	2880	1	7	0	1.55	0	0	0	0	35	0	0	0	0	2.64894	1.98936	0.617021	-0.32	0	0		112.5	115	108	117	77	75	75	75	1.68	0.29	18.7272	0
59	0	0.9	1.01	2.19	0.52	3.53	18.4393	6600	1	5	0	1.29	0	0	1	0	21	0	30	0	0	2.43333	1.12222	0.577778	0.28	0	0		114	125	107	121	77	74	75	74.5	3.9	0.62	18.4393	0
57	0	1.23	1.42	3.8	0.66	4.48	28.4695	300	1	12	0	2.57	0	0	0	1	42	0	90	0	0	3.08943	1.15447	0.536585	1.15	0	0		159	162	161	157	99	94	92	93	3.29	1.78	28.4695	0
41	0	0.33	0.99	2.75	0.51	4.82	23.5117	3000	1	5	0	2.42	0	0	1	0	28	35	0	0	0	8.33333	3	1.54545	1.43	0	0		111.5	119	117	106	69	72	71	71.5	3.26	0.99	23.5117	0
47	0	1.07	2.06	3.32	0.31	3.86	23.0523	1680	1	4	0	2.25	0	0	0	0	35	0	0	0	0	3.1028	1.92523	0.28972	0.19	0	0		96	91	99	93	60	68	63	65.5	3.66	1.03	23.0523	0
54	0	0.84	1.17	2.21	0.5	3.95	22.0073	120	0	6	0	1.37	0	0	0	0	14	14	30	0	0	2.63095	1.39286	0.595238	0.2	0	0		109	112	108	110	75	72	71	71.5	4.5	0.97	22.0073	0
59	0	0.96	1.14	2.71	0.29	4.43	22.6953	1980	1	4	0	1.75	0	0	0	0	28	14	0	0	0	2.82292	1.1875	0.302083	0.61	0	0		111.5	117	106	117	62	59	64	61.5	2.89	1.07	22.6953	0
52	0	1.33	2.35	4.97	0.74	4.21	21.15	3060	1	10	0	3.64	0	0	1	1	14	14	60	0	0	3.73684	1.76692	0.556391	1.29	0	0		147.5	148	148	147	94	90	91	90.5	3.57	1.1	21.15	0
60	0	1.26	0.77	2.13	0.23	4.19	21.5426	7140	1	8	0	0.87	0	0	1	1	28	0	0	0	0	1.69048	0.611111	0.18254	0.1	0	0		170.5	175	175	166	93	90	93	91.5	3.12	1.8	21.5426	0
51	0	1.46	1.35	3.15	0.58	5.94	19.4612	2880	1	1	0	1.69	0	0	1	0	35	0	0	0		2.15753	0.924658	0.39726	0.34	0	0		107	112	111	103	74	82	77	79.5	4.47	0.93	19.4612	0
58	0	0.29	1.03	2.63	0.44	4.35	25.9287	1620	1	18	0	2.34	0	0	1	0	7	7	30	0	0	9.06897	3.55172	1.51724	1.31	0	0		132	132	133	131	79	73	84	78.5	2.48	1.18	25.9287	1
43	0	1.3	1.19	2.09	0.41	5.7	19.9704	0	0	2	0	0.79	0	0	0	0	98	98	0	0	0	1.60769	0.915385	0.315385	-0.4	0	0		131	134	137	125	82	76	75	75.5	3.32	0.64	19.9704	0
48	0	0.69	1.81	2.83	0.53	3.7	17.7564	3780	1	5	0	2.14	0	0	0	0	28	14	0	0	0	4.10145	2.62319	0.768116	0.33	0	0		113	130	115	111	77	79	73	76	3.83	0.99	17.7564	0
51	0	1.65	1.61	3.78	0.32	4.56	21.1368	1140	1	6	0	2.13	0	0	1	1	7	7	0	0	0	2.29091	0.975758	0.193939	0.52	0	0		149.5	142	138	161	98	90	97	93.5	3.9	1.26	21.1368	0
58	0	0.51	0.97	3.02	0.41	4.63	26.2708	300	1	9	0	2.51	0	0	1	1	21	0	0	0	0	5.92157	1.90196	0.803922	1.54	0	0		142.5	154	144	141	80	88	99	93.5	2.92	1.53	26.2708	0
45	0	1.4	1.18	3.26	0.78	3.87	24.4752	180	1	3	0	1.86	0	0	0	0	14	0	0	0	0	2.32857	0.842857	0.557143	0.68	0	0		131	126	131	131	74	79	75	77	2.48	0.87	24.4752	0
50	0	0.61	0.53	3.02	0.76	4.28	21.4309	0	0	5	0	2.41	0	0	0	0	28	0	0	0	0	4.95082	0.868852	1.2459	1.88	0	0		116	126	117	115	83	80	81	80.5	5.98	1.12	21.4309	0
49	0	1.61	1.61	4.21	0.54	4.83	22.5472	1500	1	12	0	2.6	0	0	0	0	28	7	0	0	0	2.61491	1	0.335404	0.99	0	0		117	118	114	120	79	75	71	73	4	1.03	22.5472	0
49	0	1.23	1.05	3.21	0.31	3.92	24.3951	20	0	19	0	1.98	0	0	1	0	21	7	30	0	0	2.60976	0.853659	0.252033	0.93	0	0		123.5	135	121	126	78	83	76	79.5	3.43	1.43	24.3951	1
42	0	0.84	1.9	2.76	0.55	4.11	20.1025	4500	1	10	0	1.92	0	0	0	0	21	0	120	0	0	3.28571	2.2619	0.654762	0.02	0	0		122	145	126	118	78	79	78	78.5	1.95	0.52	20.1025	0
53	0	1.21	1.81	1	1.99	4.88	19.3674	3120	1	10	0	-0.21	0	0	1	0	28	7	0	0	0	0.826446	1.49587	1.64463	-2.02	0	0		98.5	100	97	100	61	63	64	63.5	3.66	0.62	19.3674	0
56	0	1.09	1.75	3.02	0.63	4.14	23.7495	5400	1	11	0	1.93	0	0	1	0	35	28	30	0	0	2.77064	1.6055	0.577982	0.18	0	0		137	144	135	139	85	84	85	84.5	3.8	1.96	23.7495	0
42	0	1.23	2.35	3.75	0.4	4.77	26.5347	0	0	4	0	2.52	0	0	1	0	28	0	0	0	0	3.04878	1.91057	0.325203	0.17	0	0		130.5	139	136	125	80	79	76	77.5	4.06	1.8	26.5347	0
45	0	1.41	1.32	2.93	0.42	3.99	21.231	1740	1	17	0	1.52	0	0	1	0	28	14	60	0	0	2.07801	0.93617	0.297872	0.2	0	0		100.5	104	101	100	71	72	71	71.5	4.1	0.72	21.231	1
41	0	0.87	2.54	2.64	0.46	4.63	20.9402	2700	1	8	0	1.77	0	0	1	0	14	7	60	0	0	3.03448	2.91954	0.528736	-0.77	0	0		114	117	112	116	63	60	70	65	3.59	0.43	20.9402	0
40	0	1.2	1.56	3.36	0.49	4.35	24.4922	1035	1	17	0	2.16	0	0	0	0	14	7	30	0	0	2.8	1.3	0.408333	0.6	0	0		107.5	117	112	103	71	71	64	67.5	4.97	0.76	24.4922	1
60	0	1.03	0.81	2.23	0.52	4.45	23.1594	0	0	9	0	1.2	0	0	0	1	21	0	0	0	0	2.16505	0.786408	0.504854	0.39	0	0		145	156	145	145	90	87	92	89.5	5.81	1.97	23.1594	0
59	0	0.97	1.75	2.82	0.71	5.08	17.2778	1950	1	8	0	1.85	0	0	0	0	21	7	30	0	0	2.90722	1.80412	0.731959	0.1	0	0		120	121	120	120	73	70	73	71.5	3.59	0.74	17.2778	0
47	0	0.96	1.04	2.08	0.36	4.29	22.303	2460	1	10	0	1.12	0	0	1	0	35	14	0	0	0	2.16667	1.08333	0.375	0.08	0	0		109.5	122	109	110	81	74	71	72.5	2.75	1.26	22.303	0
56	0	1.06	1.61	2.37	0.53	5.84	18.9998	930	1	6	0	1.31	0	0	1	1	7	7	0	0	0	2.23585	1.51887	0.5	-0.3	0	0		148.5	141	150	147	88	87	86	86.5	3.19	0.81	18.9998	0
42	0	0.89	0.74	2.28	0.38	4.71	25.5132	2340	1	4	0	1.39	0	0	1	0	14	7	30	0	0	2.5618	0.831461	0.426966	0.65	0	0		105.5	108	104	107	72	71	72	71.5	4.47	1.59	25.5132	0
41	0	1.22	2.25	3.32	0.55	4.78	28.2444	0	0	8	0	2.1	0	0	0	0	21	21	30	0	0	2.72131	1.84426	0.45082	-0.15	0	0		105	105	106	104	76	78	69	73.5	3.12	0.93	28.2444	0
56	0	1.3	1.92	3.54	0.4	4.78	15.4231	1800	1	4	0	2.24	0	0	0	0	35	7	30	0	1	2.72308	1.47692	0.307692	0.32	0	0		133.5	144	132	135	94	91	89	90	3.43	0.58	15.4231	0
55	0	0.71	0.49	2.59	0.61	4.08	21.7	0	0	9	0	1.88	0	0	0	0	21	0	0	0	0	3.64789	0.690141	0.859155	1.39	0	0		138	134	135	141	80	82	79	80.5	3.86	1.12	21.7	0
44	0	0.75	1.73	2.94	0.78	3.49	20.992	0	0	12	0	2.19	0	0	0	0	21	21	0	0	0	3.92	2.30667	1.04	0.46	0	0		111	113	110	112	70	65	58	61.5	2.86	0.87	20.992	0
52	0	1.65	1.74	3.79	0.57	3.83	21.654	3840	1	9	0	2.14	0	0	1	1	35	0	0	0	0	2.29697	1.05455	0.345455	0.4	0	0		145	155	157	133	92	90	85	87.5	3.09	0.81	21.654	0
41	0	0.78	1.37	1.99	0.46	6.15	21.2932	420	1	10	0	1.21	0	0	1	0	7	7	60	0	0	2.55128	1.75641	0.589744	-0.16	0	0		111	116	112	110	66	63	59	61	2.82	0.58	21.2932	0
60	0	2.15	1.04	3.84	0.47	4.99	17.4719	2340	1	4	0	1.69	0	0	1	0	7	7	0	0	0	1.78605	0.483721	0.218605	0.65	0	0		126.5	125	126	127	86	79	80	79.5	1.65	0.85	17.4719	0
59	0	0.43	1.01	2.69	0.48	4.9	17.7939	240	1	5	0	2.26	0	0	0	0	28	7	0	0	0	6.25581	2.34884	1.11628	1.25	0	0		129.5	129	130	129	65	68	65	66.5	2.96	0.95	17.7939	0
45	0	0.92	2.77	3.24	0.53	4.05	25.8345	3180	1	4	0	2.32	0	0	0	0	7	7	30	0	0	3.52174	3.01087	0.576087	-0.45	0	0		104.5	106	104	105	68	68	66	67	2.79	0.7	25.8345	0
53	0	1.05	1.38	2.49	0.46	3.92	22.7393	2220	1	11	0	1.44	0	0	0	0	28	7	60	0	0	2.37143	1.31429	0.438095	0.06	0	0		129	133	127	131	81	82	76	79	3.63	1.32	22.7393	0
55	0	0.77	1.71	2.66	0.31	4.15	24.2011	4320	1	6	0	1.89	0	0	0	0	42	0	0	0	0	3.45455	2.22078	0.402597	0.18	0	0		111.5	112	114	109	83	82	76	79	5.51	0.54	24.2011	0
58	0	0.86	2.04	4.04	1.08	5.05	23.9188	0	0	14	0	3.18	0	0	0	0	28	7	0	0	0	4.69767	2.37209	1.25581	1.14	0	0		135.5	148	140	131	78	82	78	80	3.63	2	23.9188	1
48	0	0.93	1.58	2.92	0.43	4.38	26.9982	360	1	5	0	1.99	0	0	1	0	35	0	0	0	0	3.13979	1.69892	0.462366	0.41	0	0		99	101	100	98	68	71	67	69	3.39	1.94	26.9982	0
52	0	0.87	0.65	2.02	0.34	4.58	22.1072	2520	1	8	0	1.15	0	0	0	0	28	0	0	0	0	2.32184	0.747126	0.390805	0.5	0	0		129.5	148	130	129	83	83	86	84.5	4.37	1.47	22.1072	0
56	0	1.07	2.47	3.3	1.01	4.81	21.5328	300	1	8	0	2.23	0	0	0	1	28	0	0	0	0	3.08411	2.30841	0.943925	-0.24	0	0		144.5	148	148	141	77	81	84	82.5	3.56	1.53	21.5328	0
48	0	0.86	1.09	2.14	0.26	3.75	16.4659	2745	1	11	0	1.28	0	0	0	0	21	14	90	0	0	2.48837	1.26744	0.302326	0.19	0	0		108.5	108	108	109	53	60	62	61	3.09	1.01	16.4659	0
41	0	1.02	1.68	0.57	1.78	5.36	35.2683	1980	1	11	0	-0.45	0	0	0	0	42	14	0	0	0	0.558824	1.64706	1.7451	-2.13	0	0		123.5	137	129	118	82	82	84	83	6.81	1.28	35.2683	0
55	0	1.18	1.31	2.41	0.44	4.23	20.7875	7140	1	5	0	1.23	0	0	1	0	14	7	60	0	0	2.04237	1.11017	0.372881	-0.08	0	0		98.5	108	99	98	61	60	60	60	1.68	0.72	20.7875	0
46	0	1.09	1.28	2.48	0.72	5.77	16.4529	2160	1	8	0	1.39	0	0	0	0	35	0	30	0	0	2.27523	1.17431	0.66055	0.11	0	0		103.5	107	107	100	62	71	65	68	1.78	0.77	16.4529	0
56	0	1.67	1.04	3.66	0.36	4.41	21.2846	2280	1	6	0	1.99	0	0	1	0	21	0	90	0	0	2.19162	0.622755	0.215569	0.95	0	0		115	115	113	117	74	73	74	73.5	2.45	1.05	21.2846	0
56	0	1.09	1.22	2.88	0.64	4.11	20.0008	7140	1	6	0	1.79	0	0	1	0	28	0	0	0	0	2.6422	1.11927	0.587156	0.57	0	0		124	125	125	123	75	75	75	75	3.8	1.08	20.0008	0
55	0	1.22	2	3.16	0.61	4.43	22.4197	120	0	8	0	1.94	0	0	0	1	7	7	30	0	0	2.59016	1.63934	0.5	-0.06	0	0		188.5	186	187	190	124	105	106	105.5	3.02	0.58	22.4197	0
49	0	0.86	2.44	3.35	0.55	4.67	25.5469	2520	1	6	0	2.49	0	0	0	0	21	0	0	0	0	3.89535	2.83721	0.639535	0.05	0	0		123.5	131	125	122	71	80	73	76.5	5.2	1.8	25.5469	0
60	0	1.43	1.33	3.28	0.38	4.08	18.7703	7140	1	7	0	1.85	0	0	0	0	21	0	30	0	0	2.29371	0.93007	0.265734	0.52	0	0		134.5	139	134	135	74	72	73	72.5	6.11	0.76	18.7703	0
58	0	1.62	2.28	3.42	0.93	6.18	20.1189	1770	1	12	0	1.8	0	0	1	1	7	7	30	0	0	2.11111	1.40741	0.574074	-0.48	0	0		158.5	164	161	156	95	88	90	89	4.83	1.32	20.1189	0
49	0	1.26	2.25	5.02	0.45	3.62	21.2837	2640	1	12	0	3.76	0	0	0	0	21	14	60	0	0	3.98413	1.78571	0.357143	1.51	0	0		100	107	102	98	60	63	57	60	2.52	0.62	21.2837	0
55	0	0.97	4.39	4.92	1.8	5.23	24.5034	300	1	4	0	3.95	0	0	0	1	35	0	0	0	0	5.07217	4.52577	1.85567	-0.44	0	0		155.5	159	145	166	97	104	98	101	4	1.57	24.5034	0
41	0	0.91	0.91	2.76	0.49	4.72	24.4352	6120	1	10	0	1.85	0	0	0	1	42	7	0	0	0	3.03297	1	0.538462	0.94	0	0		151.5	160	153	150	102	103	96	99.5	4.33	0.64	24.4352	0
55	0	1.11	1.93	2.89	0.45	5.2	19.417	1200	1	10	0	1.78	0	0	0	0	28	0	0	0	0	2.6036	1.73874	0.405405	-0.15	0	0		110	112	110	110	72	72	73	72.5	2.89	0.95	19.417	0
57	0	1.61	2.41	3.65	0.43	4.21	16.9166	900	1	13	0	2.04	0	0	0	0	21	7	30	0	0	2.26708	1.49689	0.267081	-0.37	0	0		92	96	92	92	62	61	62	61.5	4.04	0.77	16.9166	1
53	0	1.24	1.76	3.5	0.7	4.46	23.3837	3000	1	6	0	2.26	0	0	0	1	21	7	90	0	0	2.82258	1.41935	0.564516	0.5	0	0		208	208	209	207	119	125	117	121	4.34	1.3	23.3837	0
56	0	0.66	2.41	3.22	1.07	3.48	20.9702	420	1	6	0	2.56	0	0	0	0	14	7	0	0	0	4.87879	3.65152	1.62121	0.15	0	0		110	119	111	109	77	71	74	72.5	4.74	1.01	20.9702	0
42	0	1.28	2.16	4.83	0.59	4.06	27.6621	480	1	17	0	3.55	0	0	0	1	7	7	30	0	0	3.77344	1.6875	0.460938	1.39	0	0		153	163	154	152	94	91	91	91	4.5	1.65	27.6621	1
60	0	1.27	1.35	4.11	0.61	4.39	22.4941	0	0	5	0	2.84	0	0	0	1	28	35	0	0	0	3.23622	1.06299	0.480315	1.49	0	0		155.5	169	152	159	90	93	93	93	2.38	0.99	22.4941	0
44	0	0.59	1.86	2.81	0.64	4.29	22.5935	1920	1	1	0	2.22	0	0	0	0	7	7	30	0	0	4.76271	3.15254	1.08475	0.36	0	0		93	113	93	93	81	65	52	58.5	2.15	0.7	22.5935	0
54	0	1.21	2.45	3.13	0.79	4.23	16.5584	1260	1	6	0	1.92	0	0	0	0	21	7	30	0	0	2.58678	2.02479	0.652893	-0.53	0	0		110.5	114	114	107	68	66	65	65.5	2.58	0.74	16.5584	0
42	0	0.81	2.41	2.69	0.32	3.27	25.3484	0	0	14	0	1.88	0	0	0	1	21	0	30	0	0	3.32099	2.97531	0.395062	-0.53	0	0		142.5	145	147	138	93	91	85	88	3.22	1.22	25.3484	1
45	0	0.59	0.91	2.58	0.78	3.64	21.2706	540	1	9	0	1.99	0	0	0	0	14	7	60	0	0	4.37288	1.54237	1.32203	1.08	0	0		106.5	112	96	117	68	66	64	65	2.18	0.46	21.2706	0
51	0	1.22	1.09	2.68	0.24	4.2	19.3881	225	1	9	0	1.46	0	0	1	1	28	0	0	0	0	2.19672	0.893443	0.196721	0.37	0	0		187.5	187	188	187	110	106	110	108	2.69	0.58	19.3881	0
45	0	1.55	2.45	0.73	2.02	4.42	21.1316	1620	1	10	0	-0.82	0	0	1	0	21	14	0	0	0	0.470968	1.58065	1.30323	-3.27	0	0		106	108	106	106	67	72	72	72	2.79	1.03	21.1316	0
51	0	1.5	2.16	3.06	0.67	5.85	18.3825	3210	1	8	0	1.56	0	0	0	0	21	7	60	0	0	2.04	1.44	0.446667	-0.6	0	0		105.5	125	107	104	74	70	65	67.5	3.79	0.37	18.3825	0
47	0	1.47	2.79	3.87	0.86	4.6	22.8625	2610	1	5	0	2.4	0	0	0	0	21	14	30	0	0	2.63265	1.89796	0.585034	-0.39	0	0		95.5	103	96	95	62	58	61	59.5	2.62	0.54	22.8625	0
59	0	0.84	2.3	2.53	0.48	4.27	19.598	600	1	6	0	1.69	0	0	1	0	21	0	30	0	0	3.0119	2.7381	0.571429	-0.61	0	0		121	123	123	119	63	65	61	63	1.98	1.53	19.598	0
54	0	1.05	1.29	2.76	0.49	3.64	20.5102	2220	1	5	0	1.71	0	0	1	0	21	0	0	0	0	2.62857	1.22857	0.466667	0.42	0	0		105.5	112	107	104	73	71	68	69.5	2.55	0.95	20.5102	0
43	0	0.83	2.45	4.23	1.28	5.07	24.4139	1320	1	9	0	3.4	0	0	1	0	7	7	0	0	0	5.09639	2.95181	1.54217	0.95	0	0		76	82	78	74	61	56	52	54	2.93	1.14	24.4139	0
46	0	1.18	2.94	5.68	1.09	6.19	41.2329	2005	1	22	0	4.5	0	0	0	1	42	7	0	0	0	4.81356	2.49153	0.923729	1.56	0	0	1	132.5	124	135	130	93	91	94	92.5	9.27	2.87	41.2329	1
60	0	0.66	2.04	2.52	0.44	5.12	19.0343	1140	1	7	0	1.86	0	0	0	0	7	7	0	0	0	3.81818	3.09091	0.666667	-0.18	0	0		113	122	117	109	87	82	80	81	3.02	0.81	19.0343	0
58	0	1.39	1.9	4.49	0.53	5.27	26.9141	2640	1	2	0	3.1	0	0	0	0	14	7	0	0	0	3.23022	1.36691	0.381295	1.2	0	0		112.5	117	114	111	75	72	77	74.5	5.78	1.51	26.9141	0
55	0	0.77	1.29	2.22	1.14	5.85	15.7667	2295	1	7	0	1.45	0	0	0	0	35	7	60	0	0	2.88312	1.67532	1.48052	0.16	0	0		123.5	149	115	132	77	78	86	82	2.38	0.85	15.7667	0
40	0	1.04	2.48	4.05	0.46	4.62	23.2227	1500	1	9	0	3.01	0	0	0	0	21	21	0	0	0	3.89423	2.38462	0.442308	0.53	0	0		125	143	131	119	82	79	78	78.5	2.89	1.24	23.2227	0
59	0	1.28	2.44	4.07	0.53	5.1	26.8288	360	1	17	0	2.79	0	0	0	0	21	14	0	0	0	3.17969	1.90625	0.414062	0.35	0	0		139.5	141	140	139	87	87	84	85.5	3.66	1.51	26.8288	1
43	0	1.1	0.96	3.23	0.54	4.69	19.4182	1610	1	9	0	2.13	0	0	0	0	14	14	30	0	0	2.93636	0.872727	0.490909	1.17	0	0		116	135	115	117	82	82	74	78	3.12	0.91	19.4182	0
56	0	1.67	1.03	3.23	0.26	4.56	18.6889	1080	1	10	0	1.56	0	0	0	0	28	0	30	0	0	1.93413	0.616766	0.155689	0.53	0	0		98.5	107	96	101	65	64	64	64	3.23	1.01	18.6889	0
52	0	0.92	2.43	4.43	0.92	4.6	27.5885	180	1	12	0	3.51	0	0	0	1	21	7	60	0	0	4.81522	2.6413	1	1.08	0	0		150.5	139	161	140	91	96	87	91.5	3.93	1.78	27.5885	0
41	0	0.98	1.44	2.48	0.64	4.94	17.5537	1410	1	6	0	1.5	0	0	1	0	7	7	60	0	0	2.53061	1.46939	0.653061	0.06	0	0		97.5	99	97	98	65	62	53	57.5	1.58	0.48	17.5537	0
42	0	1.26	1.51	2.35	0.36	6.38	19.548	900	1	4	0	1.09	0	0	1	0	28	0	30	0	0	1.86508	1.19841	0.285714	-0.42	0	0		127	137	126	128	78	75	77	76	4.6	0.95	19.548	0
42	0	1.07	2.4	3.25	0.48	5.01	27.2724	3240	1	7	0	2.18	0	0	0	0	28	7	60	0	0	3.03738	2.24299	0.448598	-0.22	0	0		121	130	123	119	73	73	71	72	3.23	0.72	27.2724	0
51	0	1.23	1.29	3.38	0.51	4	19.7055	60	0	7	0	2.15	0	0	0	1	14	14	60	0	0	2.74797	1.04878	0.414634	0.86	0	0		146.5	148	149	144	88	87	89	88	2.08	1.16	19.7055	0
40	0	0.7	1.87	3.03	0.74	4.15	22.7694	3240	1	1	0	2.33	0	0	0	1	7	7	0	0	0	4.32857	2.67143	1.05714	0.46	0	0		161.5	156	164	159	103	72	121	96.5	3.4	0.99	22.7694	0
51	0	1.08	1.18	3.46	0.61	4.44	22.5984	0	0	9	0	2.38	0	0	0	0	98	98	0	0	0	3.2037	1.09259	0.564815	1.2	0	0		114	122	116	112	79	74	76	75	3.89	1.08	22.5984	0
42	0	0.89	1.21	2.91	0.83	4.01	22.5686	1740	1	9	0	2.02	0	0	1	0	21	0	0	0	0	3.26966	1.35955	0.932584	0.81	0	0		93.5	90	95	92	63	66	62	64	3.66	1.67	22.5686	0
56	0	1.27	1.2	3.03	0.32	3.93	21.5972	3360	1	9	0	1.76	0	0	0	0	42	21	0	0	0	2.38583	0.944882	0.251969	0.56	0	0		104.5	120	104	105	64	59	62	60.5	3.8	1.03	21.5972	0
60	0	1.66	2.52	4.57	0.9	3.53	16.666	3780	1	4	0	2.91	0	0	1	1	21	0	30	0	0	2.75301	1.51807	0.542169	0.39	0	0		147.5	123	149	146	78	89	83	86	2.32	0.37	16.666	0
49	0	1.16	1.69	3.29	0.4	5.07	23.1364	420	1	20	0	2.13	0	0	0	0	28	21	30	0	0	2.83621	1.4569	0.344828	0.44	0	0		122	130	122	122	84	86	79	82.5	3.29	1.45	23.1364	1
41	0	1.08	0.73	1.9	0.28	4.39	24.5975	2940	1	15	0	0.82	0	0	0	0	21	0	60	0	0	1.75926	0.675926	0.259259	0.09	0	0		103	105	104	102	72	67	69	68	3.66	1.24	24.5975	1
52	0	1.54	1.64	3.57	0.72	4.46	16.046	660	1	8	0	2.03	0	0	1	1	28	0	0	0	0	2.31818	1.06494	0.467532	0.39	0	0		136	159	156	116	116	102	103	102.5	3.43	0.56	16.046	0
46	0	1.04	1.31	4.49	0.4	4.03	20.5525	5220	1	5	0	3.45	0	0	1	0	35	7	0	0	0	4.31731	1.25962	0.384615	2.14	0	0		99	104	104	94	70	68	69	68.5	3.46	1.76	20.5525	0
50	0	1.54	2.2	3.99	0.47	5.88	22.9996	2820	1	6	0	2.45	0	0	0	0	28	0	30	0	0	2.59091	1.42857	0.305195	0.25	0	0		92.5	100	93	92	72	71	68	69.5	4.7	1.14	22.9996	0
55	0	2.13	2.02	3.79	0.34	4.45	18.2149	300	1	5	0	1.66	0	0	1	0	28	0	0	0	0	1.77934	0.948357	0.159624	-0.36	0	0		136.5	151	138	135	81	75	73	74	4.03	0.74	18.2149	0
58	0	1.02	2.77	5.27	1.35	20.65	31.0951	1920	1	6	1	4.25	0	0	0	0	21	0	0	0	0	5.16667	2.71569	1.32353	1.48	0	0		119	128	123	115	86	84	75	79.5	6.51	1.98	31.0951	0
51	0	0.88	1.53	3.56	0.42	4.06	22.5592	1350	1	8	0	2.68	0	0	0	0	7	7	0	0	0	4.04545	1.73864	0.477273	1.15	0	0		109.5	116	110	109	71	73	71	72	2.93	0.83	22.5592	0
48	0	1.19	0.82	2.82	0.34	4.84	20.4958	2040	1	8	0	1.63	0	0	1	0	7	14	60	0	0	2.36975	0.689076	0.285714	0.81	0	0		101.5	107	102	101	54	55	55	55	2.09	0.62	20.4958	0
51	0	1.18	0.87	3.16	0.33	4.93	19.8027	2190	1	5	0	1.98	0	0	0	0	14	7	90	0	0	2.67797	0.737288	0.279661	1.11	0	0		129.5	138	126	133	79	78	76	77	2.38	1.14	19.8027	0
57	0	1.17	1.85	3.77	0.48	5.18	28.2284	5160	1	20	0	2.6	0	0	0	1	21	0	60	0	0	3.22222	1.5812	0.410256	0.75	0	0		142.5	164	141	144	90	85	86	85.5	2.99	1.38	28.2284	1
60	0	1.09	4.12	3.71	1.47	4.5	19.2594	150	1	12	0	2.62	0	0	0	0	14	7	60	0	0	3.40367	3.77982	1.34862	-1.5	0	0		137	125	138	136	92	90	79	84.5	4.47	0.97	19.2594	0
55	0	1.11	2.73	2.98	0.26	3.9	22.4143	1950	1	7	0	1.87	0	0	1	0	14	7	30	0	0	2.68468	2.45946	0.234234	-0.86	0	0		121	125	128	114	74	70	71	70.5	2.45	0.97	22.4143	0
49	0	1.13	1.53	3.18	0.47	3.88	18.8281	1260	1	8	0	2.05	0	0	0	0	7	7	30	0	0	2.81416	1.35398	0.415929	0.52	0	0		137	142	139	135	89	92	88	90	3.29	0.89	18.8281	0
59	0	1.64	2.32	4.17	0.56	3.51	24.0139	900	1	9	0	2.53	0	0	0	0	21	0	60	0	0	2.54268	1.41463	0.341463	0.21	0	0		114	117	120	108	60	67	65	66	2.75	0.81	24.0139	0
59	0	0.91	1.47	2.68	0.58	4.25	24.8047	540	1	8	0	1.77	0	0	1	0	42	28	0	0	0	2.94506	1.61538	0.637363	0.3	0	0		128	128	129	127	88	81	78	79.5	5.41	2.29	24.8047	0
45	0	1	1.64	3.3	0.34	4.05	34.4897	2820	1	12	0	2.3	0	0	0	0	7	7	0	0	0	3.3	1.64	0.34	0.66	0	0		121	121	120	122	75	76	75	75.5	5.1	2.15	34.4897	0
56	0	1.04	2.55	3.51	0.51	5.64	22.3181	920	1	10	0	2.47	1	1	1	0	42	0	30	0	0	3.375	2.45192	0.490385	-0.08	0	0		114	125	117	111	65	70	65	67.5	4.68	1.24	22.3181	0
56	0	1.11	1.44	3.55	0.75	4.05	21.6794	720	1	8	0	2.44	0	0	0	0	7	14	0	0	0	3.1982	1.2973	0.675676	1	0	0		116	131	116	116	81	76	77	76.5	2.25	0.54	21.6794	0
43	0	0.23	1.09	0.98	0.17	4.11	19.1486	3120	1	5	0	0.75	0	0	0	0	35	14	0	0	0	4.26087	4.73913	0.73913	-0.34	0	0		101	105	103	99	70	66	63	64.5	4.64	0.85	19.1486	0
47	0	0.84	0.97	2.02	0.25	3.95	21.5329	210	1	16	0	1.18	0	0	1	1	28	7	0	0	0	2.40476	1.15476	0.297619	0.21	0	0		152	159	158	146	103	98	93	95.5	4.47	1.47	21.5329	1
53	0	1.04	1.59	2.45	0.62	5.56	16.2872	1650	1	8	0	1.41	0	0	0	0	28	7	0	0	0	2.35577	1.52885	0.596154	-0.18	0	0		86	92	85	87	62	56	56	56	2.18	0.45	16.2872	0
56	0	1.23	0.92	2.76	0.28	4.64	19.9677	0	0	7	0	1.53	0	0	0	0	35	70	0	0	0	2.2439	0.747967	0.227642	0.61	0	0		128.5	127	137	120	181	86	83	84.5	3.49	0.87	19.9677	0
56	0	0.87	2.11	2.56	0.4	4.3	24.4635	1860	1	14	0	1.69	0	0	0	0	21	0	0	0	0	2.94253	2.42529	0.45977	-0.42	0	0		114	111	118	110	73	77	79	78	5.44	1.32	24.4635	1
58	0	1.69	1.65	3.42	0.47	5.79	23.4798	840	1	4	0	1.73	0	0	0	0	28	0	0	0	0	2.02367	0.976331	0.278107	0.08	0	0		112	118	111	113	81	83	76	79.5	3.09	1.41	23.4798	0
45	0	0.93	2.21	3.12	0.35	4.4	21.0198	1920	1	12	0	2.19	0	0	0	0	7	7	0	0	0	3.35484	2.37634	0.376344	-0.02	0	0		101	103	102	100	58	60	56	58	4.94	0.72	21.0198	0
42	0	1.58	1.21	4.14	0.65	4.66	25.7263	1080	1	14	0	2.56	0	0	0	0	14	14	30	0	0	2.62025	0.765823	0.411392	1.35	0	0		108	115	111	105	74	74	71	72.5	4.6	2.42	25.7263	1
56	0	1.02	1.4	3.27	0.48	4.15	20.1236	0	0	12	0	2.25	0	0	0	0	21	21	30	0	0	3.20588	1.37255	0.470588	0.85	0	0		121.5	110	128	115	80	78	77	77.5	3.06	0.54	20.1236	0
55	0	1.26	1.63	3.62	0.74	4.38	20.4527	660	1	7	0	2.36	0	0	1	0	28	0	60	0	0	2.87302	1.29365	0.587302	0.73	0	0		112	130	114	110	76	76	67	71.5	3.66	0.79	20.4527	0
55	0	1.13	1.38	3.04	0.63	4.44	25.1563	180	1	1	0	1.91	0	0	0	0	14	7	30	0	0	2.69027	1.22124	0.557522	0.53	0	0		117	123	116	118	76	79	80	79.5	3.43	1.76	25.1563	0
52	0	1.45	2.56	4.1	0.83	4.1	28.1686	60	0	9	0	2.65	0	0	0	0	14	0	0	0	0	2.82759	1.76552	0.572414	0.09	0	0		116	115	117	115	74	76	77	76.5	4.63	1.72	28.1686	0
55	0	0.49	1.48	3.96	0.6	3.59	21.3264	2880	1	6	0	3.47	0	0	0	0	21	0	0	0	0	8.08163	3.02041	1.22449	1.99	0	0		90	97	92	88	60	56	58	57	2.62	0.91	21.3264	0
55	0	1.32	1.52	3.36	0.23	4.27	20.7937	6240	1	9	0	2.04	0	0	1	0	28	0	0	0	0	2.54545	1.15152	0.174242	0.52	0	0		133.5	141	136	131	89	92	85	88.5	3.63	0.58	20.7937	0
59	0	1	3.29	3.59	0.77	4.53	18.7214	840	1	6	0	2.59	0	0	1	0	28	0	0	0	0	3.59	3.29	0.77	-0.7	0	0		125.5	136	126	125	76	74	66	70	4.73	0.66	18.7214	0
48	0	1.17	1.21	2.41	0.69	5.74	26.239	2520	1	10	0	1.24	0	0	1	0	35	0	0	0	0	2.05983	1.03419	0.589744	0.03	0	0		138	145	142	134	87	87	87	87	3.36	1.3	26.239	0
59	0	1.41	3.18	3.99	1.31	5.56	18.2969	300	1	5	0	2.58	0	0	0	0	28	0	0	0	0	2.82979	2.25532	0.929078	-0.6	0	0		136	147	138	134	81	81	91	86	3.26	1.14	18.2969	0
41	0	1.23	1.75	2.8	0.34	4.87	22.5369	3150	1	10	0	1.57	0	0	0	0	28	14	0	0	0	2.27642	1.42276	0.276423	-0.18	0	0		112.5	117	112	113	73	76	79	77.5	4.57	1.74	22.5369	0
60	0	0.81	1.75	2.39	0.44	5.12	17.9177	300	1	9	0	1.58	0	0	1	0	35	0	0	0	0	2.95062	2.16049	0.54321	-0.17	0	0		104.5	184	104	105	61	64	64	64	1.48	0.54	17.9177	0
57	0	0.87	4.18	4.09	1.31	4.69	25.4193	0	0	10	0	3.22	0	0	1	0	21	0	0	0	0	4.70115	4.8046	1.50575	-0.96	0	0		114	112	112	116	63	67	71	69	4.73	1.18	25.4193	0
53	0	1.42	1.53	4.02	0.56	5.07	21.7859	2820	1	4	0	2.6	0	0	0	0	21	0	0	0	0	2.83099	1.07746	0.394366	1.07	0	0		121.5	135	121	122	83	78	79	78.5	3.57	0.99	21.7859	0
40	0	1.71	1.73	3.78	1.78	5.33	23.9565	3780	1	26	0	2.07	0	0	0	0	14	14	120	0	0	2.21053	1.0117	1.04094	0.34	0	0		115	113	115	115	74	76	72	74	2.45	1.99	23.9565	1
55	0	1.4	1.54	3.63	0.53	4.13	20.3906	540	1	9	0	2.23	0	0	0	1	14	0	30	0	0	2.59286	1.1	0.378571	0.69	0	0		209	221	212	206	122	126	118	122	2.32	0.56	20.3906	0
54	0	0.87	1.44	2.64	0.51	3.73	19.86	360	1	14	0	1.77	0	0	0	0	7	7	0	0	0	3.03448	1.65517	0.586207	0.33	0	0		86.5	92	87	86	58	56	56	56	3.76	1.28	19.86	1
45	0	0.35	0.68	1.72	0.73	4.6	20.6523	2490	1	6	0	1.37	0	0	1	0	7	7	60	0	0	4.91429	1.94286	2.08571	0.69	0	0		127	132	116	138	80	81	87	84	3.69	0.66	20.6523	0
60	0	1.29	2.42	2.97	0.7	5.84	17.5974	840	1	6	0	1.68	0	0	1	0	35	0	0	0	0	2.30233	1.87597	0.542636	-0.74	0	0		101.5	111	103	100	64	64	62	63	3.02	0.56	17.5974	0
43	0	1.34	1.91	3.49	1.02	3.13	24.9621	120	0	11	0	2.15	0	0	0	0	21	21	30	0	0	2.60448	1.42537	0.761194	0.24	0	0		114	120	114	114	81	79	75	77	2.62	0.72	24.9621	0
45	0	0.95	2.26	3.6	0.74	4.01	22.7646	1740	1	10	0	2.65	0	0	0	0	7	7	30	0	0	3.78947	2.37895	0.778947	0.39	0	0		125	132	128	122	79	84	86	85	1.99	0.83	22.7646	0
57	0	1.41	0.61	2.53	0.48	4.53	20.4622	2270	1	4	0	1.12	0	0	0	0	14	7	90	0	0	1.79433	0.432624	0.340426	0.51	0	0		122	134	119	125	87	83	87	85	3.22	0.64	20.4622	0
53	0	1.41	2.05	4.4	0.64	4.97	17.9376	2340	1	8	0	2.99	0	0	0	0	21	7	60	0	0	3.12057	1.4539	0.453901	0.94	0	0		107	103	107	107	72	64	66	65	2.65	0.85	17.9376	0
50	0	0.88	2.47	3.38	0.49	4.26	28.2853	300	1	11	0	2.5	0	0	1	1	42	0	0	0	0	3.84091	2.80682	0.556818	0.03	0	0		132	133	130	134	97	96	90	93	5.27	1.08	28.2853	0
53	0	1.21	1.6	4.32	0.84	4.85	24.6548	3180	1	7	0	3.11	0	0	1	1	35	28	0	0	0	3.57025	1.32231	0.694215	1.51	0	0		141	135	138	144	92	99	102	100.5	5.67	1.24	24.6548	0
42	0	1.28	2.67	3.34	1.03	5.11	20.8137	60	0	14	0	2.06	0	0	0	0	21	7	60	0	0	2.60938	2.08594	0.804688	-0.61	0	0		118.5	125	120	117	88	86	82	84	2.32	1.08	20.8137	1
59	1	1.14	2.03	2.93	0.66	4.24	19.1793	4260	1	3	0	1.79	0	0	1	1	28	0	0	0	0	2.57018	1.7807	0.578947	-0.24	0	0		144	159	142	146	90	78	84	81	4.87	0.66	19.1793	0
59	1	1.29	1.52	2.77	0.58	4.67	20.028	5040	1	10	0	1.48	0	0	0	0	14	0	0	0	0	2.14729	1.17829	0.449612	-0.04	0	0		139	145	142	136	81	76	72	74	2.08	1.2	20.028	0
49	1	1.3	0.98	2.87	0.42	4.94	20.1771	1320	1	13	0	1.57	1	1	0	0	7	7	30	0	0	2.20769	0.753846	0.323077	0.59	0	0		116	120	117	115	72	71	70	70.5	6.86	0.7	20.1771	1
60	1	0.57	1.69	2.43	0.7	5.35	31.2803	240	1	19	0	1.86	1	1	1	0	21	35	30	0	0	4.26316	2.96491	1.22807	0.17	0	0		106.5	109	108	105	74	68	70	69	7.12	1.53	31.2803	1
49	1	0.9	1.43	2.3	0.63	4.08	19.598	2580	1	9	0	1.4	0	0	1	0	28	0	0	0	0	2.55556	1.58889	0.7	-0.03	0	0		109	115	111	107	66	63	59	61	7.18	0.79	19.598	0
54	1	1.97	2.65	5.07	0.5	2.95	22.6183	180	1	11	0	3.1	0	0	1	0	14	7	30	0	0	2.5736	1.34518	0.253807	0.45	0	0		130	140	127	133	79	81	75	78	7.63	0.66	22.6183	0
40	1	1.04	1.77	3.66	0.66	4.46	19.8505	4230	1	11	0	2.62	0	0	1	0	14	7	30	0	0	3.51923	1.70192	0.634615	0.85	0	0		95.5	100	97	94	56	61	60	60.5	4.63	0.97	19.8505	0
59	1	2.17	1.89	5.44	0.61	4.19	20.8308	2640	1	17	0	3.27	0	0	1	1	7	0	30	0	0	2.50691	0.870968	0.281106	1.38	0	0		175	196	174	176	106	100	99	99.5	3.69	0.95	20.8308	1
48	1	1.77	1.13	3.6	0.86	3.61	17.6414	3120	1	3	0	1.83	0	0	1	0	21	0	60	0	0	2.0339	0.638418	0.485876	0.7	0	0		91.5	91	92	91	51	51	51	51	3.42	0.41	17.6414	0
48	1	1.58	2.47	4.96	0.42	3.44	23.8132	6360	1	9	0	3.38	0	0	1	0	42	0	150	0	0	3.13924	1.56329	0.265823	0.91	0	0		114	119	113	115	71	71	68	69.5	2.42	0.87	23.8132	0
47	1	1.79	0.98	2.59	1.29	5.47	17.1034	2280	1	14	0	0.8	1	1	1	0	28	14	210	0	0	1.44693	0.547486	0.72067	-0.18	0	0		127.5	135	132	123	85	87	81	84	3.39	1.2	17.1034	1
49	1	1.62	1.86	4.47	0.51	4.54	19.1701	2400	1	7	0	2.85	0	0	0	1	14	7	30	0	0	2.75926	1.14815	0.314815	0.99	0	0		151	155	150	152	92	92	88	90	3.16	0.52	19.1701	0
54	1	1.56	1.08	3.89	0.34	4.56	23.4711	1320	1	6	0	2.33	0	0	0	0	14	7	120	0	0	2.49359	0.692308	0.217949	1.25	0	0		116.5	115	116	117	72	74	75	74.5	4.84	0.56	23.4711	0
50	1	0.94	1.09	2.74	0.37	4.08	20.7773	480	1	11	0	1.8	0	0	1	0	21	14	30	0	0	2.91489	1.15957	0.393617	0.71	0	0		108	112	109	107	67	68	68	68	3.08	0.7	20.7773	0
56	1	0.79	1.21	2.69	0.67	4.38	17.7791	3480	1	7	0	1.9	0	0	0	0	14	0	0	0	0	3.40506	1.53165	0.848101	0.69	0	0		100.5	111	98	103	58	60	69	64.5	6.38	0.83	17.7791	0
42	1	1.24	2.29	3.02	1.07	4.46	22.4784	3060	1	15	0	1.78	0	0	1	0	42	0	0	0	0	2.43548	1.84677	0.862903	-0.51	0	0		114.5	122	116	113	76	77	76	76.5	4	0.54	22.4784	1
56	1	1.06	1.18	2.81	0.43	5.39	17.1087	1020	1	7	0	1.75	0	0	0	1	21	7	30	0	0	2.65094	1.11321	0.40566	0.57	0	0		149.5	148	153	146	94	90	95	92.5	2.45	0.79	17.1087	0
50	1	1.05	2.14	3.43	0.3	5.63	23.5138	900	1	11	0	2.38	1	1	1	1	21	0	60	0	0	3.26667	2.0381	0.285714	0.24	0	0		186.5	184	188	185	121	127	121	124	4.98	1.72	23.5138	0
49	1	1.36	1.34	2.8	0.47	4.02	19.2967	160	1	10	0	1.44	0	0	1	0	21	21	60	0	0	2.05882	0.985294	0.345588	0.1	0	0		102.5	115	101	104	78	74	72	73	3.47	0.52	19.2967	0
52	1	1.5	2.15	3.81	1.16	5.07	21.6389	0	0	6	0	2.31	0	0	0	1	14	0	30	0	0	2.54	1.43333	0.773333	0.16	0	0		156.5	141	166	147	88	94	87	90.5	4.53	0.77	21.6389	0
55	1	1.06	1.48	2.49	1.05	3.33	14.3254	900	1	7	0	1.43	1	1	1	1	21	0	0	0	0	2.34906	1.39623	0.990566	-0.05	0	0		152	159	155	149	95	95	92	93.5	3.73	0.52	14.3254	0
51	1	1.75	0.83	3.94	0.91	3.24	17.565	180	1	11	0	2.19	0	0	0	1	35	7	60	0	0	2.25143	0.474286	0.52	1.36	0	0		142.5	159	149	136	88	83	84	83.5	2.83	0.58	17.565	0
43	1	1.17	4.85	5.26	1.31	5.22	27.9184	600	1	14	0	4.09	0	0	1	0	21	21	120	0	0	4.49573	4.1453	1.11966	-0.76	0	0		129.5	114	129	130	89	81	84	82.5	5.77	1.51	27.9184	1
42	1	0.82	3.31	3.48	0.52	4.04	24.631	2340	1	20	0	2.66	0	0	1	1	14	14	210	0	0	4.2439	4.03659	0.634146	-0.65	0	0		206	208	201	211	126	122	119	120.5	4.57	0.91	24.631	1
50	1	2.03	1.21	3.26	0.39	4.56	23.7767	4560	1	16	0	1.23	0	0	1	0	35	0	0	0	0	1.60591	0.596059	0.192118	0.02	0	0		119.5	117	119	120	81	76	76	76	5.17	0.54	23.7767	1
58	1	0.61	0.93	1.7	0.75	4.67	18.6709	3030	1	7	0	1.09	0	0	0	0	28	14	60	0	0	2.78689	1.52459	1.22951	0.16	0	0		114	118	116	112	62	64	61	62.5	3.63	0.48	18.6709	0
55	1	2.05	1	4.03	0.66	3.34	18.9468	1620	1	7	0	1.98	0	0	1	0	21	0	30	0	0	1.96585	0.487805	0.321951	0.98	0	0		83	83	81	85	55	56	58	57	3.29	0.58	18.9468	0
45	1	1.4	1.04	3.45	0.48	4.64	22.2331	6660	1	4	0	2.05	0	0	1	0	28	14	0	0	0	2.46429	0.742857	0.342857	1.01	0	0		118	119	119	117	64	63	65	64	3.83	0.6	22.2331	0
54	1	1.39	2.08	4.26	0.64	4.55	27.083	3000	1	17	0	2.87	1	1	1	0	35	7	30	0	0	3.06475	1.4964	0.460432	0.79	0	0		121.5	118	119	124	76	77	79	78	4.03	1.86	27.083	1
43	1	0.72	1.18	1.87	0.2	4.86	17.9793	2820	1	6	0	1.15	0	0	1	0	35	0	60	0	0	2.59722	1.63889	0.277778	-0.03	0	0		137.5	158	136	139	80	80	78	79	5.4	0.56	17.9793	0
51	1	0.81	1.04	2.3	0.38	4.43	25.9443	3420	1	6	0	1.49	0	0	1	0	21	14	120	0	0	2.83951	1.28395	0.469136	0.45	0	0		110	111	112	108	72	70	78	74	3.02	0.6	25.9443	0
46	1	1.36	2.49	3.45	0.69	4.53	20.1044	75	0	9	0	2.09	0	0	1	0	14	7	0	0	0	2.53676	1.83088	0.507353	-0.4	0	0		126.5	133	127	126	81	78	80	79	5.07	0.56	20.1044	0
43	1	0.91	2.54	3.1	0.41	4.72	23.4715	3060	1	7	0	2.19	0	0	0	0	35	0	0	0	0	3.40659	2.79121	0.450549	-0.35	0	0		116.5	115	117	116	80	74	73	73.5	3.59	0.76	23.4715	0
60	1	1.16	1.49	3.62	0.58	3.78	15.6449	0	0	6	0	2.46	0	0	1	1	21	0	0	0	0	3.12069	1.28448	0.5	0.97	0	0		146.5	153	153	140	92	84	84	84	2.15	0.52	15.6449	0
45	1	1	0.89	2.42	0.49	4.01	16.955	2910	1	3	0	1.42	0	0	1	0	7	7	30	0	0	2.42	0.89	0.49	0.53	0	0		95.5	101	97	94	68	65	64	64.5	4.53	0.6	16.955	0
55	1	0.89	0.83	2.06	0.27	3.81	17.5755	3540	1	10	0	1.17	0	0	1	1	28	0	0	0	0	2.31461	0.932584	0.303371	0.34	0	0		159.5	170	160	159	105	107	104	105.5	4.3	0.68	17.5755	0
54	1	1.47	1.05	2.34	0.36	3.63	18.797	2220	1	5	0	0.87	1	1	0	1	35	0	0	0	0	1.59184	0.714286	0.244898	-0.18	0	0		151	159	152	150	93	94	90	92	2.72	0.73	18.797	0
46	1	1.03	2.87	4.08	0.44	4.72	26.8544	3780	1	19	0	3.05	0	0	1	0	35	14	0	0	0	3.96116	2.78641	0.427184	0.18	0	0		127	38	128	126	79	81	78	79.5	4.53	1.9	26.8544	1
55	1	0.83	1.82	3.1	0.37	4.6	20.6489	900	1	8	0	2.27	0	0	0	0	21	21	30	0	0	3.73494	2.19277	0.445783	0.45	0	0		122	121	126	118	80	80	79	79.5	4.23	1.62	20.6489	0
45	1	0.99	1.32	2.85	0.54	4.16	20.2812	420	1	10	0	1.86	0	0	1	0	28	0	0	0	0	2.87879	1.33333	0.545455	0.54	0	0		125	137	124	126	79	81	79	80	3.8	0.93	20.2812	0
41	1	1.47	0.66	3.15	0.43	4.11	21.643	2100	1	10	0	1.68	0	0	1	0	14	7	30	0	0	2.14286	0.44898	0.292517	1.02	0	0		126.5	134	127	126	77	78	81	79.5	6.51	0.76	21.643	0
46	1	1.25	2.21	3.81	0.63	4.89	21.7429	1080	1	6	0	2.56	0	0	0	0	21	0	30	0	0	3.048	1.768	0.504	0.35	0	0		122	134	125	119	79	76	78	77	3.22	0.85	21.7429	0
60	1	1.09	1.17	3.15	0.84	3.72	16.8994	6060	1	4	0	2.06	0	0	0	0	21	0	0	0	0	2.88991	1.07339	0.770642	0.89	0	0		123	141	125	121	78	78	68	73	5.51	0.64	16.8994	0
46	1	1.08	1.78	3.24	1	6.03	24.0206	2280	1	6	0	2.16	0	0	0	0	35	7	60	0	0	3	1.64815	0.925926	0.38	0	0		126	146	125	127	85	84	79	81.5	4.67	1.05	24.0206	0
46	1	0.81	1.59	2.99	0.44	4.17	21.1044	360	1	12	0	2.18	0	0	0	0	28	7	30	0	0	3.69136	1.96296	0.54321	0.59	0	0		124	127	123	125	71	72	70	71	3.09	0.81	21.1044	0
58	1	0.29	0.91	1.29	0.98	5.25	18.3045	3030	1	6	0	1	0	0	0	0	28	7	60	0	0	4.44828	3.13793	3.37931	0.09	0	0		120	128	125	115	76	76	73	74.5	3.05	0.74	18.3045	0
42	1	0.81	1.75	3.77	0.83	4.97	23.1544	420	1	18	0	2.96	0	0	0	0	21	14	420	1	1	4.65432	2.16049	1.02469	1.21	1	0		92	92	92	92	53	54	57	55.5	4.63	0.62	23.1544	1
47	1	0.82	1.1	2.59	0.63	4.02	20.6837	120	0	10	0	1.77	0	0	1	0	21	7	0	0	0	3.15854	1.34146	0.768293	0.67	0	0		107.5	118	115	100	73	73	69	71	5.37	0.74	20.6837	0
59	1	1.16	2.36	2.98	0.59	5.46	16.5817	2850	1	9	0	1.82	0	0	1	0	35	0	0	0	0	2.56897	2.03448	0.508621	-0.54	0	0		130.5	125	129	132	84	88	86	87	3.39	0.41	16.5817	0
43	1	0.6	2.27	3.08	0.54	4.86	25.3177	2520	1	20	0	2.48	0	0	0	0	35	7	0	0	0	5.13333	3.78333	0.9	0.21	0	0		129.5	128	132	127	75	77	76	76.5	6.89	1.47	25.3177	1
57	1	0.74	1.34	3.18	0.87	4.31	19.7326	3960	1	13	0	2.44	0	0	0	0	42	28	30	0	0	4.2973	1.81081	1.17568	1.1	0	0		119	132	117	121	71	69	65	67	4.16	0.6	19.7326	1
45	1	1.17	2.13	3.21	0.6	3.16	19.8681	0	0	11	0	2.04	0	0	0	0	14	7	0	0	0	2.74359	1.82051	0.512821	-0.09	0	0		114.5	113	115	114	74	72	73	72.5	3.79	0.35	19.8681	0
47	1	2.58	2.9	4.88	0.55	2.56	21.3704	0	0	8	0	2.3	1	1	0	0	49	0	90	0	0	1.89147	1.12403	0.213178	-0.6	0	0		133.5	140	135	132	80	74	80	77	3.26	0.79	21.3704	0
50	1	1.15	2.42	4.57	1.08	5.47	20.1968	1560	1	6	0	3.42	1	1	1	0	28	0	0	0	0	3.97391	2.10435	0.93913	1	0	0		132.5	162	135	130	92	83	82	82.5	3.83	0.46	20.1968	0
41	1	1.38	3.64	4.38	0.4	4.29	24.9483	870	1	17	0	3	0	0	1	0	7	7	0	0	0	3.17391	2.63768	0.289855	-0.64	0	0		136	144	133	139	93	86	85	85.5	6.02	1.14	24.9483	1
51	1	1.89	0.97	3.49	0.42	3.53	17.66	2100	1	11	0	1.6	0	0	1	1	35	0	60	0	0	1.84656	0.513228	0.222222	0.63	0	0		159.5	172	162	157	114	110	102	106	4.43	0.39	17.66	0
60	1	1.04	1.11	3.69	0.7	4.18	18.3177	900	1	9	0	2.65	0	0	0	0	28	14	30	0	0	3.54808	1.06731	0.673077	1.54	0	0		123	124	125	121	75	72	76	74	3.26	0.68	18.3177	0
48	1	1.21	1.55	3.17	0.45	4.54	22.3502	2595	1	13	0	1.96	1	1	1	0	14	7	150	0	0	2.61983	1.28099	0.371901	0.41	0	0		108	114	109	107	70	69	71	70	4.13	1.53	22.3502	1
47	1	2.84	1.94	4.91	0.41	4.94	19.4475	2940	1	4	0	2.07	0	0	0	1	35	0	0	0	0	1.72887	0.683099	0.144366	0.13	0	0		140.5	148	141	140	87	79	81	80	2.35	0.74	19.4475	0
53	1	1.18	1.61	3.56	0.67	4.45	17.971	2505	1	9	0	2.38	0	0	1	0	28	7	0	0	0	3.01695	1.36441	0.567797	0.77	0	0		111.5	115	112	111	77	78	78	78	3.39	0.6	17.971	0
59	1	0.84	1.35	2.8	0.81	3.33	19.719	3060	1	6	0	1.96	0	0	1	0	35	7	0	0	0	3.33333	1.60714	0.964286	0.61	0	0		94	88	94	94	54	57	56	56.5	4.03	0.41	19.719	0
41	1	0.94	1.84	3.29	0.35	4.08	22.9215	4500	1	13	0	2.35	0	0	1	0	35	28	0	0	0	3.5	1.95745	0.37234	0.51	0	0		115.5	125	116	115	71	75	68	71.5	3.39	0.81	22.9215	1
48	1	1.16	1.85	3.07	0.38	4.35	21.9124	3240	1	15	0	1.91	0	0	0	0	28	0	60	0	0	2.64655	1.59483	0.327586	0.06	0	0		129.5	135	133	126	87	84	88	86	3.36	0.54	21.9124	1
41	1	1.58	0.8	2.27	0.26	3.67	20.6983	2700	1	7	0	0.69	1	1	1	0	28	7	30	0	0	1.43671	0.506329	0.164557	-0.11	0	0		120	127	120	120	80	83	81	82	3.89	1.32	20.6983	0
46	1	1.19	1.66	2.69	0.34	4.49	20.3301	1560	1	20	0	1.5	1	1	1	0	28	0	60	0	0	2.2605	1.39496	0.285714	-0.16	0	0		107	118	109	105	72	75	69	72	3.53	0.79	20.3301	1
56	1	1.1	1.6	4.41	0.88	4.45	17.7183	960	1	2	0	3.31	0	0	1	1	21	7	120	0	0	4.00909	1.45455	0.8	1.71	0	0		169.5	176	176	163	103	101	103	102	4.6	0.66	17.7183	0
51	1	1	2.6	4.16	1.72	4.12	23.7387	3090	1	7	0	3.16	0	0	1	0	7	14	0	0	0	4.16	2.6	1.72	0.56	0	0		115.5	117	122	109	73	78	75	76.5	4.57	0.95	23.7387	0
41	1	0.74	1.41	2.42	0.64	4.27	18.1706	3360	1	9	0	1.68	0	0	1	0	35	7	0	0	0	3.27027	1.90541	0.864865	0.27	0	0		97.5	112	95	100	74	75	79	77	4.73	0.56	18.1706	0
44	1	1.05	0.42	2.09	0.2	5.03	23.5766	0	0	7	0	1.04	0	0	0	0	21	0	0	0	0	1.99048	0.4	0.190476	0.62	0	0		117.5	124	118	117	74	72	71	71.5	4.63	0.96	23.5766	0
56	1	1.27	0.67	2.06	1.3	4.06	18.9337	4020	1	6	0	0.79	1	1	0	0	28	0	30	0	0	1.62205	0.527559	1.02362	0.12	0	0		136	143	135	137	89	84	76	80	1.92	0.81	18.9337	0
42	1	0.14	0.4	0.68	0.18	5.25	20.5962	3720	1	10	0	0.54	0	0	0	1	28	21	30	0	0	4.85714	2.85714	1.28571	0.14	0	0		145.5	162	146	145	84	80	80	80	2.43	0.78	20.5962	0
49	1	1.02	2.84	4.09	0.77	4.54	29.9247	1260	1	25	0	3.07	0	0	0	0	21	14	60	0	0	4.0098	2.78431	0.754902	0.23	0	0		130	134	133	127	87	83	83	83	3.43	2.65	29.9247	1
46	1	2.19	2.3	5.88	0.63	4.98	18.0344	540	1	4	0	3.69	0	0	1	1	35	0	0	0	0	2.68493	1.05023	0.287671	1.39	0	0		141.5	150	151	132	89	89	89	89	3.12	0.81	18.0344	0
56	1	1.58	4.08	4.56	0.59	5.48	21.9345	2520	1	18	0	2.98	0	0	1	0	28	14	60	0	0	2.88608	2.58228	0.373418	-1.1	0	0		130	140	126	134	86	82	81	81.5	4.33	1.18	21.9345	1
57	1	1.06	1.3	3.54	0.75	5.06	24.4646	3120	1	17	0	2.48	1	1	0	1	35	0	0	0	0	3.33962	1.22642	0.707547	1.18	0	0		155.5	55	159	152	88	90	83	86.5	5.81	1.18	24.4646	1
59	1	1.09	1.49	2.87	0.37	4.31	22.7204	2340	1	22	0	1.78	1	1	1	0	28	0	0	0	0	2.63303	1.36697	0.33945	0.29	0	0		130.5	132	132	129	78	79	82	80.5	4.77	1.77	22.7204	1
55	1	1.53	1.5	3.65	0.92	4.61	20.2128	6600	1	17	0	2.12	0	0	1	1	35	0	0	0	0	2.38562	0.980392	0.601307	0.62	0	0		162	173	163	161	111	109	111	110	2.32	0.64	20.2128	1
51	1	1.08	1.57	3.79	0.54	4.14	19.9082	300	1	9	0	2.71	0	0	0	0	28	0	0	0	0	3.50926	1.4537	0.5	1.14	0	0		104	93	106	102	60	46	59	52.5	4.4	0.68	19.9082	0
53	1	0.94	1.56	2.76	0.52	3.74	22.4723	3540	1	13	0	1.82	1	1	0	0	14	7	90	0	0	2.93617	1.65957	0.553191	0.26	0	0		128.5	131	128	129	81	78	79	78.5	3.36	0.76	22.4723	1
41	1	2.11	4.44	5.02	0.39	5.84	20.3102	3040	1	7	0	2.91	0	0	1	0	14	7	60	0	0	2.37915	2.10427	0.184834	-1.53	0	0		125.5	124	129	122	68	68	65	66.5	4.03	0.52	20.3102	0
53	1	1.4	1.43	2.95	0.53	4.07	20.5301	2820	1	7	0	1.55	0	0	1	1	21	7	0	0	0	2.10714	1.02143	0.378571	0.12	0	0		153	190	159	147	108	87	91	89	5.39	1.08	20.5301	0
45	1	1.04	4.83	6.3	1.19	5.36	27.4882	1710	1	20	0	5.26	0	0	0	1	7	14	60	0	0	6.05769	4.64423	1.14423	0.43	0	0		141	145	142	140	82	82	91	86.5	5.72	2.19	27.4882	1
53	1	1.09	0.78	2.6	0.4	5.02	22.498	1560	1	4	0	1.51	0	0	1	1	21	0	0	0	0	2.38532	0.715596	0.366972	0.73	0	0		150	150	153	147	88	86	80	83	4.19	1.06	22.498	0
48	1	1.26	1.49	2.9	0.75	3.9	19.0877	6540	1	5	0	1.64	0	0	1	0	21	0	60	0	0	2.30159	1.18254	0.595238	0.15	0	0		114	140	110	118	76	76	76	76	5.51	0.67	19.0877	0
47	1	0.79	1.46	2.24	0.31	4.99	21.8196	240	1	4	0	1.45	0	0	0	0	28	0	60	0	0	2.83544	1.8481	0.392405	-0.01	0	0		112	116	111	113	62	62	62	62	4.98	0.6	21.8196	0
48	1	1.23	1.84	3.42	0.57	4.48	22.1281	5400	1	11	0	2.19	0	0	1	0	28	0	0	0	0	2.78049	1.49593	0.463415	0.35	0	0		109	118	111	107	81	77	76	76.5	4.43	0.85	22.1281	0
52	1	1.38	1.47	3.42	0.48	3.66	20.0446	300	1	7	0	2.04	0	0	1	0	35	0	0	0	0	2.47826	1.06522	0.347826	0.57	0	0		116.5	121	114	119	71	65	68	66.5	3.29	1.16	20.0446	0
45	1	1.32	1.45	3.02	0.69	5.13	20.282	3210	1	7	0	1.7	0	0	1	0	14	7	60	0	0	2.28788	1.09848	0.522727	0.25	0	0		102.5	99	105	100	66	65	65	65	3.53	0.62	20.282	0
43	1	1.43	1.04	2.74	0.65	3.64	20.2413	570	1	10	0	1.31	0	0	1	0	14	7	90	0	0	1.91608	0.727273	0.454545	0.27	0	0		139	146	141	137	84	85	81	83	5.11	1.1	20.2413	0
48	1	1.4	2.46	3.18	0.54	9.21	15.479	2280	1	4	1	1.78	0	0	1	1	21	0	90	0	0	2.27143	1.75714	0.385714	-0.68	0	0		149	158	156	142	95	98	93	95.5	2.79	0.7	15.479	0
56	1	0.62	1.18	2.33	0.65	4.36	19.6828	60	0	8	0	1.71	1	1	1	1	7	0	0	0	0	3.75806	1.90323	1.04839	0.53	0	0		177	188	179	175	102	95	134	114.5	3.89	0.97	19.6828	0
52	1	0.48	0.49	1.47	0.31	4.3	22.7682	3210	1	9	0	0.99	0	0	1	0	7	7	30	0	0	3.0625	1.02083	0.645833	0.5	0	0		97	98	95	99	62	58	57	57.5	3.73	0.87	22.7682	0
52	1	1.15	2.66	5.05	0.88	4.96	21.5571	2340	1	10	0	3.9	0	0	1	0	14	7	0	0	0	4.3913	2.31304	0.765217	1.24	0	0		100	104	98	102	73	74	74	74	4.47	0.74	21.5571	0
48	1	1.45	2.09	2.77	0.37	4.12	19.2971	1740	1	8	0	1.32	0	0	0	0	35	0	0	0	0	1.91034	1.44138	0.255172	-0.77	0	0		126	134	126	126	81	75	75	75	4.16	0.56	19.2971	0
42	1	1.18	2.5	3.11	0.64	5.4	21.5025	2700	1	9	0	1.93	0	0	0	0	35	0	0	0	0	2.63559	2.11864	0.542373	-0.57	0	0		130.5	135	129	132	76	74	83	78.5	3.42	0.58	21.5025	0
50	1	1.19	1.46	3.61	0.6	3.97	21.4141	3800	1	6	0	2.42	0	0	0	0	14	0	90	0	0	3.03361	1.22689	0.504202	0.96	0	0		103	108	102	104	67	64	64	64	3.23	0.83	21.4141	0
52	1	1.49	1.08	2.59	0.49	4.18	20.8493	420	1	9	0	1.1	0	0	1	0	14	0	30	0	0	1.73826	0.724832	0.328859	0.02	0	0		106.5	110	108	105	67	64	65	64.5	4.33	0.56	20.8493	0
56	1	1.04	1.14	3.19	0.34	4.3	17.2185	1560	1	12	0	2.15	0	0	1	1	35	0	0	0	0	3.06731	1.09615	0.326923	1.01	0	0		149.5	154	148	151	89	88	90	89	2.62	0.6	17.2185	0
55	1	1.51	0.88	3.5	0.45	4.28	21.1972	1950	1	11	0	1.99	1	1	1	1	28	14	0	0	0	2.31788	0.582781	0.298013	1.11	0	0		177.5	191	181	174	98	82	89	85.5	4.3	0.97	21.1972	0
55	1	0.9	1.05	1.92	0.31	3.84	21.2412	2490	1	12	0	1.02	1	1	1	0	7	7	30	0	0	2.13333	1.16667	0.344444	-0.03	0	0		111	115	110	112	78	70	72	71	2.65	0.87	21.2412	0
53	1	1.22	1.31	3.89	1.1	5.57	20.1897	0	0	12	0	2.67	0	0	0	1	14	0	30	0	0	3.18852	1.07377	0.901639	1.36	0	0		178	181	184	172	111	115	112	113.5	4.2	0.85	20.1897	0
51	1	1.15	3.31	3.18	0.45	3.77	22.3053	2300	1	8	0	2.03	1	1	0	0	35	0	0	0	0	2.76522	2.87826	0.391304	-1.28	0	0		116	119	120	112	66	65	63	64	6.85	0.46	22.3053	0
48	1	1.62	1.63	3.77	0.63	4.74	19.0306	2880	1	6	0	2.15	0	0	1	0	7	14	0	0	0	2.32716	1.00617	0.388889	0.52	0	0		98.5	108	100	97	66	69	67	68	2.75	0.58	19.0306	0
55	1	1.26	2.78	4.68	0.92	4.56	22.3997	300	1	11	0	3.42	0	0	0	1	28	14	0	0	1	3.71429	2.20635	0.730159	0.64	0	0		159	179	160	158	88	90	84	87	5.81	1.28	22.3997	0
59	1	1.71	3.35	4.28	0.33	4.83	21.3396	360	1	13	0	2.57	0	0	0	0	14	14	0	0	0	2.50292	1.95906	0.192982	-0.78	0	0		109	109	108	110	64	63	67	65	2.59	0.62	21.3396	1
55	1	1.25	0.89	3.16	0.79	4.14	19.4292	2100	1	12	0	1.91	0	0	1	0	35	35	30	0	0	2.528	0.712	0.632	1.02	0	0		127	137	125	129	76	72	73	72.5	2.74	0.83	19.4292	0
44	1	1.21	1.67	3.23	0.35	3.89	22.1107	4320	1	13	0	2.02	0	0	1	0	35	0	30	0	0	2.66942	1.38017	0.289256	0.35	0	0		106	117	107	105	66	64	64	64	4.44	0.66	22.1107	1
44	1	2.1	0.63	4.21	0.56	3.91	22.0239	2760	1	10	0	2.11	0	0	0	0	7	14	0	0	0	2.00476	0.3	0.266667	1.48	0	0		134	139	137	131	84	83	80	81.5	5.4	0.66	22.0239	0
50	1	1.16	1.74	4.37	0.78	4.39	24.8301	360	1	14	0	3.21	0	0	1	0	35	7	90	0	0	3.76724	1.5	0.672414	1.47	0	0		110.5	111	114	107	71	67	70	68.5	5.04	0.79	24.8301	1
45	1	1.73	3.49	5.6	0.81	3.89	23.2072	2850	1	9	0	3.87	0	0	0	0	14	7	90	0	0	3.23699	2.01734	0.468208	0.38	0	0		121.5	132	124	119	78	76	73	74.5	5.75	0.74	23.2072	0
57	1	0.82	0.93	2.86	0.61	5.64	19.5196	3600	1	10	0	2.04	1	1	1	0	35	0	0	0	0	3.4878	1.13415	0.743902	1.11	0	0		134.5	134	131	138	84	86	82	84	3.81	0.41	19.5196	0
59	1	1.59	1.46	3.76	0.37	5.19	20.1674	5670	1	8	0	2.17	1	1	0	1	21	0	0	0	0	2.36478	0.918239	0.232704	0.71	0	0		150.5	158	151	150	70	98	95	96.5	6.14	0.76	20.1674	0
44	1	0.8	2.58	2.65	0.62	5.89	22.1199	1680	1	12	0	1.85	0	0	0	0	21	14	60	0	0	3.3125	3.225	0.775	-0.73	0	0		121	123	122	120	79	75	78	76.5	3.73	0.43	22.1199	0
59	1	1.18	1.61	4.19	0.61	4.7	23.9642	3360	1	11	0	3.01	1	1	1	0	35	14	60	0	0	3.55085	1.36441	0.516949	1.4	0	0		122.5	135	125	120	84	74	74	74	3.93	1.14	23.9642	0
42	1	1.01	1.28	2.63	0.56	6.09	18.9948	2835	1	6	0	1.62	0	0	1	0	14	0	60	0	0	2.60396	1.26733	0.554455	0.34	0	0		118.5	115	119	118	60	72	73	72.5	2.92	0.52	18.9948	0
46	1	1.34	1.99	4.38	2.22	5.42	19.3145	5340	1	17	0	3.04	1	1	1	1	35	70	0	0	0	3.26866	1.48507	1.65672	1.05	0	0		198	210	204	192	118	120	115	117.5	6.45	0.7	19.3145	1
40	1	0.17	0.61	1.03	1.15	4.31	21.7191	1005	1	9	0	0.86	0	0	0	0	14	0	90	0	0	6.05882	3.58824	6.76471	0.25	0	0		116	129	116	116	82	76	77	76.5	4.33	0.76	21.7191	0
46	1	1.35	1	2.86	12	5.25	18.1366	0	0	4	0	1.51	0	0	0	1	14	7	0	0	0	2.11852	0.740741	8.88889	0.51	0	0		160.5	155	162	159	85	90	87	88.5	2.59	0.48	18.1366	0
49	1	0.94	1.21	3.01	0.44	5.18	23.045	0	0	7	0	2.07	0	0	0	0	21	21	30	0	0	3.20213	1.28723	0.468085	0.86	0	0		111.5	125	114	109	67	69	62	65.5	3.96	0.7	23.045	0
57	1	0.86	1.5	3.19	0.66	5.35	21.4472	840	1	4	0	2.33	0	0	1	0	35	0	0	0	0	3.7093	1.74419	0.767442	0.83	0	0		121	131	122	120	71	72	72	72	3.69	0.95	21.4472	0
59	1	0.95	2.6	3.07	0.62	5.38	14.519	2220	1	16	0	2.12	0	0	1	0	28	7	0	0	0	3.23158	2.73684	0.652632	-0.48	0	0		126	131	126	126	87	83	82	82.5	3.83	0.43	14.519	1
57	1	1.31	2.59	3.39	0.58	4.97	20.6623	3240	1	7	0	2.08	0	0	1	0	35	0	0	0	0	2.58779	1.9771	0.442748	-0.51	0	0		120.5	124	122	119	77	83	79	81	3.9	0.64	20.6623	0
58	1	1.39	2.59	3.52	0.88	3.87	18.6593	2820	1	7	0	2.13	0	0	1	0	21	7	120	0	0	2.53237	1.86331	0.633094	-0.46	0	0		123.5	117	123	124	79	79	83	81	4.06	0.58	18.6593	0
53	1	0.83	0.7	2.11	1.86	5.33	15.1011	3780	1	11	0	1.28	1	1	0	1	35	7	0	0	0	2.54217	0.843373	2.24096	0.58	0	0		131	151	142	120	101	102	95	98.5	2.89	0.68	15.1011	0
43	1	1.36	1.91	2.87	0.34	3.47	19.4515	7080	1	17	0	1.51	0	0	1	0	35	0	0	0	0	2.11029	1.40441	0.25	-0.4	0	0		111	117	114	108	74	71	68	69.5	1.91	0.64	19.4515	1
41	1	1.26	0.4	4.65	0.75	3.96	21.137	3420	1	8	0	3.39	0	0	1	0	28	0	0	0	0	3.69048	0.31746	0.595238	2.99	0	0		122	134	124	120	85	78	66	72	3.16	0.48	21.137	0
60	1	1.45	2.57	4.99	0.56	4.77	22.5161	1920	1	13	0	3.54	0	0	0	0	35	0	30	0	0	3.44138	1.77241	0.386207	0.97	0	0		110.5	122	106	115	71	61	67	64	2.48	0.87	22.5161	1
60	1	1.54	1.69	3.81	0.61	3.65	20.1739	4800	1	10	0	2.27	0	0	1	0	28	14	0	0	0	2.47403	1.0974	0.396104	0.58	0	0		132.5	138	134	131	80	82	76	79	3.57	0.68	20.1739	0
58	1	1.18	2.67	2.87	0.53	4.73	25.2991	810	1	12	0	1.69	0	0	1	1	21	0	0	0	1	2.4322	2.26271	0.449153	-0.98	0	0		164.5	185	170	159	99	89	83	86	5.91	1.24	25.2991	0
60	1	1.19	1.15	3.34	0.75	5.23	22.418	5040	1	13	0	2.15	0	0	1	0	28	21	60	0	0	2.80672	0.966387	0.630252	1	0	0		118	128	121	115	78	76	73	74.5	3.76	0.89	22.418	1
44	1	0.79	1.67	2.14	0.58	4.88	24.0327	5040	1	8	0	1.35	1	1	1	0	35	0	30	0	0	2.70886	2.11392	0.734177	-0.32	0	0		103.5	103	105	102	66	66	65	65.5	3.73	0.83	24.0327	0
56	1	0.28	0.52	0.98	0.26	5.33	18.396	3060	1	3	0	0.7	1	1	0	0	21	0	0	0	0	3.5	1.85714	0.928571	0.18	0	0		123.5	126	125	122	80	73	73	73	4.67	0.43	18.396	0
49	1	1.4	1.86	3.92	0.37	4.62	19.2306	5700	1	14	0	2.52	0	0	0	0	0	0	30	0	0	2.8	1.32857	0.264286	0.66	0	0		115.5	128	115	116	77	73	72	72.5	2.55	0.39	19.2306	1
49	1	0.99	1.83	2.74	0.67	3.38	19.0675	2100	1	10	0	1.75	0	0	1	0	49	21	0	0	0	2.76768	1.84848	0.676768	-0.08	0	0		139.5	158	141	138	93	93	87	90	3.63	5	19.0675	0
56	1	1.94	1.15	4.18	0.48	4.94	19.152	6420	1	11	0	2.24	0	0	1	1	35	21	0	0	0	2.15464	0.592784	0.247423	1.09	0	0		191.5	206	189	194	104	97	99	98	3.22	0.58	19.152	0
60	1	0.86	1.16	1.81	0.49	6.21	22.5952	2940	1	4	0	0.95	0	0	1	1	28	7	30	0	0	2.10465	1.34884	0.569767	-0.21	0	0		136.5	152	131	142	99	91	90	90.5	3.12	0.72	22.5952	0
47	1	1.23	1.98	4.09	0.98	4.61	26.465	7560	1	3	0	2.86	1	1	1	0	35	35	0	0	0	3.3252	1.60976	0.796748	0.88	0	0		117.5	106	117	118	70	78	73	75.5	2.38	0.54	26.465	0
58	1	1.24	1.56	3.1	0.35	4.29	22.9066	7320	1	13	0	1.86	1	1	1	0	35	0	0	0	0	2.5	1.25806	0.282258	0.3	0	0		130	135	131	129	84	72	73	72.5	2.72	0.56	22.9066	1
46	1	1.01	1.31	2.33	0.88	4.15	25.1017	180	1	12	0	1.32	0	0	1	1	7	0	0	0	0	2.30693	1.29703	0.871287	0.01	0	0		142	141	143	141	101	103	98	100.5	4.9	1.15	25.1017	0
58	1	1.42	1.61	4.28	0.64	3.9	19.0498	1560	1	12	0	2.86	0	0	1	0	35	0	0	0	0	3.01408	1.1338	0.450704	1.25	0	0		103.5	114	105	102	57	56	57	56.5	3.53	0.64	19.0498	0
46	1	1.19	2.61	3.35	0.49	3.53	16.3176	2790	1	9	0	2.16	0	0	1	1	35	0	0	0	0	2.81513	2.19328	0.411765	-0.45	0	0		141	142	146	136	89	92	82	87	4.03	0.48	16.3176	0
53	1	1.11	2.01	3.07	0.37	3.74	23.7729	3750	1	12	0	1.96	0	0	1	0	35	0	0	0	0	2.76577	1.81081	0.333333	-0.05	0	0		112	122	109	115	68	67	71	69	3.46	0.73	23.7729	0
46	1	1.1	2.02	2.79	0.43	4.56	24.2422	2490	1	6	0	1.69	0	0	0	0	28	14	60	0	0	2.53636	1.83636	0.390909	-0.33	0	0		115.5	112	110	121	63	63	65	64	5.3	1.05	24.2422	0
49	1	0.72	1.19	2.83	0.64	4.46	18.2502	2760	1	4	0	2.11	0	0	1	0	21	70	0	0	0	3.93056	1.65278	0.888889	0.92	0	0		101	105	101	101	67	60	59	59.5	3.96	0.48	18.2502	0
48	1	0.72	1.6	2.23	0.78	4.79	18.0358	2625	1	13	0	1.51	0	0	1	0	28	0	30	0	0	3.09722	2.22222	1.08333	-0.09	0	0		100.5	103	100	101	65	59	62	60.5	4.13	0.62	18.0358	1
57	1	2.33	0.94	3.28	0.26	3.68	16.1906	1980	1	7	0	0.95	1	1	1	0	35	0	0	0	0	1.40773	0.403433	0.111588	0.01	0	0		127.5	129	129	126	70	67	66	66.5	3.66	0.7	16.1906	0
48	1	0.9	1.99	2.44	0.89	5.32	16.707	2760	1	10	0	1.54	0	0	1	0	14	0	0	0	0	2.71111	2.21111	0.988889	-0.45	0	0		120.5	129	123	118	73	75	74	74.5	2.99	0.52	16.707	0
44	1	0.72	0.72	2.05	0.37	4.24	27.0721	2100	1	12	0	1.33	0	0	0	1	21	7	0	0	0	2.84722	1	0.513889	0.61	0	0		159	151	162	156	101	105	89	97	6.31	1.39	27.0721	0
46	1	0.81	2.7	2.99	0.63	5.18	17.5497	3840	1	12	0	2.18	0	0	1	0	35	0	0	0	0	3.69136	3.33333	0.777778	-0.52	0	0		100.5	94	99	102	61	65	64	64.5	2.79	0.37	17.5497	0
55	1	1.01	1.56	2.13	0.43	3.3	19.1785	0	0	6	0	1.12	0	0	1	0	28	0	30	0	0	2.10891	1.54455	0.425743	-0.44	0	0		131	139	129	133	75	72	82	77	3.36	0.48	19.1785	0
48	1	1.1	1.95	2.77	0.55	5.03	18.5207	1410	1	5	0	1.67	0	0	0	0	14	7	30	0	0	2.51818	1.77273	0.5	-0.28	0	0		110.5	113	110	111	59	58	62	60	4.73	0.72	18.5207	0
49	1	1.38	1.78	3.25	0.51	5.78	22.4567	3120	1	23	0	1.87	1	1	1	0	28	14	90	0	0	2.35507	1.28986	0.369565	0.09	0	0		128.5	134	128	129	92	86	85	85.5	3.86	0.56	22.4567	1
60	1	1.17	2.69	4.75	1.04	4.81	21.9888	300	1	14	0	3.58	0	0	0	1	21	0	60	0	0	4.05983	2.29915	0.888889	0.89	0	0		143	156	144	142	65	70	70	70	6.48	1.32	21.9888	1
60	1	1.43	1.59	4.42	0.96	4.02	18.1052	4860	1	11	0	2.99	0	0	1	1	35	42	0	0	0	3.09091	1.11189	0.671329	1.4	0	0		154.5	172	137	172	103	105	107	106	3.02	0.72	18.1052	0
49	1	0.7	0.89	2.57	0.51	4.56	23.0045	2340	1	13	0	1.87	1	1	1	0	14	7	0	0	1	3.67143	1.27143	0.728571	0.98	0	0		108.5	119	110	107	67	68	62	65	3.64	0.76	23.0045	1
57	1	0.97	2.21	3.12	0.81	3.67	18.9245	2280	1	9	0	2.15	0	0	0	0	35	0	0	0	0	3.21649	2.27835	0.835052	-0.06	0	0		107.5	114	107	108	74	70	69	69.5	4.41	0.72	18.9245	0
41	1	0.83	1.39	3.12	0.39	3.48	19.491	870	1	17	0	2.29	0	0	0	1	21	7	0	0	0	3.75904	1.6747	0.46988	0.9	0	0		148.5	161	154	143	62	95	70	82.5	6.17	0.54	19.491	1
57	1	1.39	1.3	2.89	0.55	4.05	20.7034	6060	1	12	0	1.5	1	1	0	0	21	0	60	0	0	2.07914	0.935252	0.395683	0.2	0	0		131	134	134	128	84	80	82	81	4.13	0.54	20.7034	0
50	1	0.89	2.64	3.07	0.51	4.77	19.63	3000	1	12	0	2.18	1	1	1	1	42	0	60	0	0	3.44944	2.96629	0.573034	-0.46	0	0		149	168	154	144	101	87	89	88	4.2	0.5	19.63	0
57	1	1.34	1.24	3.02	0.48	3.5	18.9893	2550	1	14	0	1.68	1	1	1	0	14	7	60	0	0	2.25373	0.925373	0.358209	0.44	0	0		110.5	114	113	108	61	67	67	67	3.02	0.5	18.9893	1
57	1	1.52	2.64	3.43	0.47	3.2	21.3637	2880	1	9	0	1.91	1	1	1	0	42	0	60	0	0	2.25658	1.73684	0.309211	-0.73	0	0		116	127	117	115	69	67	67	67	3.53	0.75	21.3637	0
51	1	0.87	1.93	2.56	0.41	4.91	17.0906	2520	1	10	0	1.69	0	0	1	0	35	0	0	0	0	2.94253	2.21839	0.471264	-0.24	0	0		112	121	115	109	78	76	70	73	2.05	0.52	17.0906	0
52	1	1.17	1.07	2.17	1.03	2.68	16.004	2670	1	3	0	1	0	0	1	0	21	0	60	0	0	1.8547	0.91453	0.880342	-0.07	0	0		116	117	113	119	75	75	73	74	2.82	0.7	16.004	0
51	1	1.55	1.34	3.47	0.44	3.65	18.4595	180	1	9	0	1.92	0	0	1	0	28	0	0	0	0	2.23871	0.864516	0.283871	0.58	0	0		101	100	100	102	63	62	61	61.5	3.76	0.39	18.4595	0
49	1	0.98	1.44	3.07	0.31	4.81	21.8956	3240	1	8	0	2.09	0	0	1	0	21	0	0	0	0	3.13265	1.46939	0.316327	0.65	0	0		132	138	134	130	79	77	78	77.5	5.34	1.14	21.8956	0
52	1	0.06	0.4	1.07	1.06	5.32	19.1406	0	0	19	0	1.01	0	0	1	0	42	0	0	0	0	17.8333	6.66667	17.6667	0.61	0	0		120.5	121	122	119	76	76	77	76.5	3.29	1.26	19.1406	1
49	1	1.23	1.08	2.84	0.36	4.73	22.7466	1845	1	11	0	1.61	0	0	0	0	21	21	60	0	0	2.30894	0.878049	0.292683	0.53	0	0		98	102	103	93	60	57	52	54.5	3.39	1.1	22.7466	0
50	1	1.68	1.28	4.12	0.35	4.3	20.6852	1680	1	11	0	2.44	0	0	0	0	21	7	0	0	0	2.45238	0.761905	0.208333	1.16	0	0		109	1125	112	106	74	70	65	67.5	4.91	0.72	20.6852	0
53	1	1.26	0.98	2.47	0.52	4.33	19.3341	2325	1	11	0	1.21	0	0	1	0	35	0	0	0	0	1.96032	0.777778	0.412698	0.23	0	0		108	115	111	105	74	70	66	68	3.79	0.74	19.3341	0
55	1	1.54	1.45	4.75	0.66	5.45	21.6819	1260	1	10	0	3.21	1	1	1	1	35	70	0	0	0	3.08442	0.941558	0.428571	1.76	0	0		143.5	162	149	138	79	83	85	84	3.43	0.95	21.6819	0
46	1	0.58	1.76	4.3	1.01	5.38	17.9282	0	0	2	0	3.72	0	0	0	0	7	7	0	0	0	7.41379	3.03448	1.74138	1.96	0	0		88	92	91	85	58	58	55	56.5	2.96	0.76	17.9282	0
56	1	0.97	3.23	3.81	0.41	4.25	22.3167	3060	1	21	0	2.84	0	0	0	1	35	0	300	0	0	3.92783	3.3299	0.42268	-0.39	0	0		148	149	149	147	94	90	95	92.5	3.8	1.14	22.3167	1
41	1	0.53	2.27	2.66	0.82	4.2	23.6294	1200	1	9	0	2.13	1	1	0	0	14	7	30	0	0	5.01887	4.28302	1.54717	-0.14	0	0		114.5	113	112	117	70	71	66	68.5	4.83	0.72	23.6294	0
46	1	0.99	1.95	2.63	0.36	3.46	21.3294	2580	1	13	0	1.64	0	0	0	0	28	0	0	0	0	2.65657	1.9697	0.363636	-0.31	0	0		115.5	121	122	109	69	68	63	65.5	4.63	0.79	21.3294	1
51	1	1.62	1.18	2.81	0.38	6.05	20.8012	3420	1	10	0	1.19	0	0	1	0	28	0	0	0	0	1.73457	0.728395	0.234568	0.01	0	0		113	117	114	112	72	71	68	69.5	2.32	0.48	20.8012	0
52	1	0.59	0.4	1.05	0.42	4.66	18.6818	2850	1	12	0	0.46	1	1	1	1	14	7	90	0	0	1.77966	0.677966	0.711864	0.06	0	0		144	160	152	136	107	103	96	99.5	5.79	0.76	18.6818	0
48	1	0.87	1.39	2.59	0.38	5.01	25.6568	0	0	7	0	1.72	0	0	0	0	21	7	60	0	0	2.97701	1.5977	0.436782	0.33	0	0		129	145	129	129	81	88	83	85.5	3.79	1.1	25.6568	0
55	1	1.71	2.39	3.68	0.55	4.05	20.2162	2880	1	9	0	1.97	1	1	0	0	35	0	90	0	0	2.15205	1.39766	0.321637	-0.42	0	0		139	132	138	140	78	78	79	78.5	4.6	0.66	20.2162	0
48	1	0.77	3.18	4.94	1.1	4.38	27.1637	105	0	27	0	4.17	0	0	1	0	28	7	30	0	0	6.41558	4.12987	1.42857	0.99	0	0		109.5	112	111	108	76	77	71	74	6.9	1.55	27.1637	1
46	1	1.14	1.81	3.19	0.41	7.12	20.9115	2790	1	4	1	2.05	1	1	1	0	28	7	30	0	0	2.79825	1.58772	0.359649	0.24	0	0		134.5	149	142	127	88	86	72	79	3.83	0.56	20.9115	0
56	1	1.18	1.11	2.4	0.43	5.08	22.3863	3540	1	21	0	1.22	0	0	0	1	42	0	90	0	0	2.0339	0.940678	0.364407	0.11	0	0		158	168	163	153	94	91	90	90.5	3.8	1.12	22.3863	1
44	1	1.21	1.69	2.83	0.6	4.58	21.8325	1620	1	11	0	1.62	0	0	0	1	7	7	0	0	0	2.33884	1.39669	0.495868	-0.07	0	0		141	145	142	140	79	79	82	80.5	4.16	0.85	21.8325	0
59	1	1.54	1.33	4.11	0.57	5.26	24.9726	3420	1	9	0	2.57	1	1	1	0	14	7	90	0	0	2.66883	0.863636	0.37013	1.24	0	0		129.5	128	133	126	91	86	88	87	4.2	1.18	24.9726	0
52	1	0.79	2.36	3.01	0.56	5.16	17.9533	3480	1	9	0	2.22	0	0	1	1	7	7	0	0	0	3.81013	2.98734	0.708861	-0.14	0	0		146.5	159	157	136	98	94	88	91	5.57	0.64	17.9533	0
47	1	1.11	1.95	2.86	0.61	3.74	23.1848	0	0	13	0	1.75	0	0	0	0	49	0	90	0	0	2.57658	1.75676	0.54955	-0.2	0	0		133.5	134	134	133	77	77	79	78	3.8	0.64	23.1848	1
60	1	1.28	1.29	3.37	0.81	3.46	20.8	6900	1	10	0	2.09	1	1	1	0	35	0	30	0	1	2.63281	1.00781	0.632812	0.8	0	0		110	118	110	110	64	54	54	54	2.05	0.45	20.8	0
48	1	1.86	2.1	4.19	0.74	5.67	18.2124	3120	1	8	0	2.33	0	0	1	0	35	0	60	0	0	2.25269	1.12903	0.397849	0.23	0	0		102.5	98	97	108	66	71	65	68	4.4	0.37	18.2124	0
53	1	0.39	1.47	3.61	0.66	4.71	19.8295	0	0	14	0	3.22	0	0	1	0	21	14	30	0	0	9.25641	3.76923	1.69231	1.75	0	0		111	117	111	111	76	72	77	74.5	2.99	0.31	19.8295	1
44	1	1.3	1.38	4.07	2.32	4.08	19.2035	3960	1	13	0	2.77	0	0	1	0	28	0	90	0	0	3.13077	1.06154	1.78462	1.39	0	0		85	92	87	83	65	61	57	59	4.44	1.14	19.2035	1
60	1	0.97	1.38	3.33	0.58	4.48	19.0071	600	1	10	0	2.36	0	0	1	0	21	14	30	0	0	3.43299	1.42268	0.597938	0.98	0	0		134.5	130	132	137	77	66	65	65.5	3.22	0.58	19.0071	0
49	1	1.57	2.34	3.48	0.54	6.44	20.1042	2520	1	8	0	1.91	0	0	1	0	35	0	30	0	0	2.21656	1.49045	0.343949	-0.43	0	0		128.5	137	129	128	65	87	83	85	2.42	0.56	20.1042	0
56	1	1.04	1.5	2.54	0.78	4.71	18.7644	6300	1	10	0	1.5	1	1	1	1	21	0	60	0	0	2.44231	1.44231	0.75	0	0	0		157	161	161	153	96	105	91	98	3.06	0.46	18.7644	0
51	1	1.63	1.58	3.28	0.33	5.19	17.6125	0	0	1	0	1.65	0	0	1	0	35	35	0	0	0	2.01227	0.969325	0.202454	0.07	0	0		93.5	100	93	94	66	65	62	63.5	5.94	0.7	17.6125	0
55	1	1.56	2.01	3.49	0.63	5.35	18.8775	2100	1	5	0	1.93	0	0	1	0	21	0	0	0	0	2.23718	1.28846	0.403846	-0.08	0	0		118.5	117	117	120	64	64	62	63	4.47	0.52	18.8775	0
48	1	1.29	1.9	3.72	0.61	4.65	25.4754	2340	1	12	0	2.43	0	0	1	0	21	0	150	1	0	2.88372	1.47287	0.472868	0.53	1	0		139	141	139	139	93	90	86	88	5.48	0.95	25.4754	0
47	1	1.4	1.91	3.68	0.66	4.04	24.4573	6720	1	4	0	2.28	0	0	1	1	14	14	30	0	0	2.62857	1.36429	0.471429	0.37	0	0		151.5	155	157	146	90	91	89	90	4.9	1.22	24.4573	0
57	1	1.48	3.59	4.07	0.61	4.79	19.0694	2550	1	10	0	2.59	0	0	1	1	28	7	60	0	0	2.75	2.42568	0.412162	-1	0	0		167	166	185	149	98	107	96	101.5	3.66	0.62	19.0694	0
58	1	1.41	2.52	4.35	0.75	11.92	24.6599	300	1	28	1	2.94	0	0	1	1	56	14	0	0	0	3.08511	1.78723	0.531915	0.42	0	0		171.5	162	173	170	96	100	107	103.5	3.73	1.34	24.6599	1
58	1	1.4	2.1	4.33	0.74	5.24	20.486	1710	1	4	0	2.93	0	0	0	0	7	7	30	0	0	3.09286	1.5	0.528571	0.83	0	0		121.5	136	126	117	75	73	76	74.5	4.17	0.85	20.486	0
50	1	0.39	1.04	1.46	0.99	5.22	19.7349	1920	1	7	0	1.07	0	0	1	0	28	0	60	0	0	3.74359	2.66667	2.53846	0.03	0	0		97.5	99	99	96	68	67	65	66	4.06	0.37	19.7349	0
55	1	0.43	1.74	2.39	0.4	3.6	18.2137	1500	1	5	0	1.96	0	0	1	0	21	7	0	0	0	5.55814	4.04651	0.930233	0.22	0	0		100	106	96	104	68	63	65	64	2.69	0.79	18.2137	0
58	1	0.88	2.55	2.72	0.36	5.3	19.6311	0	0	10	0	1.84	0	0	1	1	28	0	0	0	0	3.09091	2.89773	0.409091	-0.71	0	0		143.5	167	146	141	81	77	79	78	3.79	0.58	19.6311	0
50	1	1.24	2.51	4.05	0.51	4.38	20.4281	1080	1	21	0	2.81	0	0	0	0	21	14	0	0	0	3.26613	2.02419	0.41129	0.3	0	0		121	138	122	120	73	70	72	71	4.77	0.83	20.4281	1
49	1	0.86	2.02	3.14	0.81	4.41	18.1695	3060	1	6	0	2.28	0	0	1	0	35	0	0	0	0	3.65116	2.34884	0.94186	0.26	0	0		114	117	115	113	72	67	67	67	3.33	0.46	18.1695	0
60	1	1.67	1.06	3.08	0.35	4.14	19.6928	1080	1	8	0	1.41	1	1	1	1	7	0	60	0	0	1.84431	0.634731	0.209581	0.35	0	0		167	178	168	166	93	85	89	87	4.5	1.28	19.6928	0
50	1	0.98	1.17	2.49	0.45	4.54	22.8462	1110	1	4	0	1.51	0	0	1	0	7	0	0	1	0	2.54082	1.19388	0.459184	0.34	1	0		129	129	129	129	83	88	89	88.5	4.7	0.85	22.8462	0
42	1	2.39	2.16	4.49	0.54	3.49	21.6839	1800	1	11	0	2.1	0	0	1	0	28	49	0	0	0	1.87866	0.903766	0.225941	-0.06	0	0		94	97	96	92	60	63	56	59.5	4.13	0.7	21.6839	0
46	1	0.72	1.1	3.17	0.48	4.18	22.1279	5640	1	9	0	2.45	0	0	0	0	35	21	30	0	0	4.40278	1.52778	0.666667	1.35	0	0		98	100	99	97	64	67	63	65	2.86	1.3	22.1279	0
41	1	0.8	0.96	2.15	0.41	4.73	18.152	0	0	5	0	1.35	0	0	1	0	35	0	60	0	0	2.6875	1.2	0.5125	0.39	0	0		104	104	103	105	65	63	61	62	4	0.54	18.152	0
44	1	1.05	1	2.48	0.35	4.43	23.0198	0	0	1	0	1.43	0	0	1	0	28	0	0	0	0	2.3619	0.952381	0.333333	0.43	0	0		122	122	121	123	66	70	71	70.5	6.04	0.46	23.0198	0
60	1	1.46	2.5	0.75	2.06	4.29	23.6312	2580	1	15	0	-0.71	0	0	1	1	14	7	90	0	0	0.513699	1.71233	1.41096	-3.21	0	0		141.5	160	140	143	130	89	86	87.5	5.21	1.61	23.6312	1
53	1	1.06	3.55	3.76	0.57	4.39	22.7933	2820	1	24	0	2.7	1	1	1	0	14	7	0	0	0	3.54717	3.34906	0.537736	-0.85	0	0		129.5	138	131	128	84	80	82	81	5.17	1.53	22.7933	1
45	1	1.86	1.07	2.9	0.37	5.33	22.403	1965	1	8	0	1.04	0	0	1	0	28	0	0	0	0	1.55914	0.575269	0.198925	-0.03	0	0		126	142	130	122	78	77	71	74	2.89	1.01	22.403	0
52	1	1.25	1.83	4.22	1.07	3.89	17.8347	1140	1	3	0	2.97	0	0	0	1	28	0	0	0	0	3.376	1.464	0.856	1.14	0	0		136.5	135	141	132	94	92	94	93	4.2	0.56	17.8347	0
55	1	1.39	2.32	3.13	0.47	5	18.7751	2340	1	3	0	1.74	1	1	1	0	42	0	0	0	0	2.2518	1.66906	0.338129	-0.58	0	0		110.5	124	110	111	1073	68	71	69.5	4.53	0.72	18.7751	0
60	1	0.86	1.01	3.18	0.51	5.08	19.0036	2520	1	13	0	2.32	1	1	1	0	14	0	0	0	0	3.69767	1.17442	0.593023	1.31	0	0		125.5	129	124	127	62	61	64	62.5	4.8	0.74	19.0036	1
51	1	1.07	0.96	2.62	0.59	4.21	20.1092	3030	1	5	0	1.55	0	0	0	0	14	7	30	0	0	2.4486	0.897196	0.551402	0.59	0	0		116.5	116	117	116	87	85	83	84	4.06	0.72	20.1092	0
42	1	1.26	2.21	2.72	0.57	4.05	17.8206	2715	1	3	0	1.46	0	0	1	0	14	7	30	0	0	2.15873	1.75397	0.452381	-0.75	0	0		104.5	107	107	102	68	64	67	65.5	4.97	0.64	17.8206	0
44	1	1.47	1.06	2.4	0.45	3.86	18.2031	1410	1	7	0	0.93	0	0	1	0	7	7	30	0	0	1.63265	0.721088	0.306122	-0.13	0	0		121.5	130	124	119	78	74	75	74.5	2.05	0.54	18.2031	0
52	1	1.43	1.02	2.15	0.41	4.69	18.82	2880	1	11	0	0.72	0	0	1	0	28	0	0	0	0	1.5035	0.713287	0.286713	-0.3	0	0		133	144	135	131	84	90	84	87	3.53	0.79	18.82	0
46	1	1.03	4.84	4.84	1	4.86	22.3326	1460	1	13	0	3.81	1	1	1	0	7	7	30	0	0	4.69903	4.69903	0.970874	-1.03	0	0		97.5	100	96	99	58	57	57	57	5.2	1.8	22.3326	1
55	1	0.93	3.13	3.56	0.36	3.77	23.6011	0	0	9	0	2.63	1	1	0	0	14	0	30	0	0	3.82796	3.36559	0.387097	-0.5	0	0		104	107	107	101	61	62	61	61.5	5.91	1.16	23.6011	0
50	1	0.99	0.99	2.41	0.45	3.59	19.1489	4020	1	5	0	1.42	0	0	1	1	21	0	0	0	0	2.43434	1	0.454545	0.43	0	0		142.5	147	141	144	89	85	88	86.5	3.7	0.39	19.1489	0
52	1	1.61	1.34	3.24	0.22	3.23	20.4344	3300	1	12	0	1.63	0	0	1	1	35	0	0	0	0	2.01242	0.832298	0.136646	0.29	0	0		139.5	153	140	139	96	92	90	91	3.66	0.52	20.4344	0
45	1	1.17	1.66	2.71	0.57	5.4	20.8923	780	1	7	0	1.54	0	0	0	0	28	0	0	0	0	2.31624	1.4188	0.487179	-0.12	0	0		112.5	116	119	106	68	68	66	67	3.19	0.54	20.8923	0
54	1	1.22	0.89	2.55	0.27	4.47	19.8773	3000	1	10	0	1.33	0	0	1	0	28	35	120	0	0	2.09016	0.729508	0.221311	0.44	0	0		139.5	153	145	134	91	89	87	88	5.24	0.7	19.8773	0
45	1	1	1.03	2.27	1.67	5	19.6287	2310	1	4	0	1.27	0	0	0	0	14	14	60	0	0	2.27	1.03	1.67	0.24	0	0		110.5	112	113	108	71	68	69	68.5	3.93	0.48	19.6287	0
50	1	1.12	2.14	3.03	0.75	4.28	21.7647	5700	1	13	0	1.91	0	0	1	0	35	14	60	0	0	2.70536	1.91071	0.669643	-0.23	0	0		129.5	136	131	128	87	80	84	82	3.09	0.72	21.7647	1
47	1	1.39	1.45	3.11	0.71	5.57	21.4438	1680	1	10	0	1.72	0	0	0	1	14	7	30	0	0	2.23741	1.04317	0.510791	0.27	0	0		149.5	166	145	154	107	100	106	103	5.37	0.95	21.4438	0
58	1	0.79	1.57	2.56	1.57	5.95	21.7845	2385	1	9	0	1.77	1	1	1	0	28	14	30	0	0	3.24051	1.98734	1.98734	0.2	0	0		119.5	143	121	118	88	84	83	83.5	4.06	0.7	21.7845	0
55	1	1.53	0.85	2.77	0.31	3.27	19.5993	3840	1	13	0	1.24	0	0	0	0	42	0	90	0	0	1.81046	0.555556	0.202614	0.39	0	0		127.5	136	127	128	72	77	69	73	2.72	0.93	19.5993	1
57	1	1.3	1.05	2.47	0.37	3.22	17.6253	2085	1	7	0	1.17	0	0	0	0	35	0	0	0	0	1.9	0.807692	0.284615	0.12	0	0		126.5	131	128	125	82	75	73	74	3.86	0.83	17.6253	0
53	1	1.12	1.82	3.36	0.65	2.45	22.3899	210	1	9	0	2.24	0	0	0	0	21	7	30	0	0	3	1.625	0.580357	0.42	0	0		108	110	106	110	55	59	55	57	3.04	0.66	22.3899	0
45	1	1.6	0.99	2.94	0.43	4.14	24.2561	1080	1	8	0	1.34	0	0	1	1	14	7	30	0	0	1.8375	0.61875	0.26875	0.35	0	0		148.5	155	150	147	92	93	93	93	6.68	0.87	24.2561	0
44	1	0.6	1.39	2.06	0.47	5.24	22.534	1240	1	14	0	1.46	1	1	0	0	14	7	30	0	0	3.43333	2.31667	0.783333	0.07	0	0		114	121	117	111	66	66	63	64.5	3.09	0.89	22.534	1
48	1	1.61	0.4	2.57	0.36	3.49	21.3928	1320	1	8	0	0.96	0	0	0	0	14	7	30	0	0	1.59627	0.248447	0.223602	0.56	0	0		113.5	114	113	114	66	67	63	65	6.01	0.89	21.3928	0
42	1	2.02	1.79	4.53	0.35	4.22	19.4939	4140	1	11	0	2.51	0	0	0	0	35	28	30	0	0	2.24257	0.886139	0.173267	0.72	0	0		103	103	101	105	59	56	60	58	4.1	0.68	19.4939	0
56	1	1.24	1.18	2.88	0.57	4.11	24.5396	3480	1	10	0	1.64	0	0	1	0	21	0	90	0	0	2.32258	0.951613	0.459677	0.46	0	0		124.5	136	128	121	97	93	81	87	6.28	1.55	24.5396	0
42	1	1.03	2.8	3.14	0.57	4.25	20.6397	0	0	8	0	2.11	0	0	1	0	21	0	0	0	0	3.04854	2.71845	0.553398	-0.69	0	0		94.5	97	98	91	69	71	69	70	2.72	0.87	20.6397	0
52	1	1.16	2.03	4.23	0.55	3.85	20.8593	2675	1	11	0	3.07	1	1	1	0	35	0	30	0	0	3.64655	1.75	0.474138	1.04	0	0		123	139	130	116	73	78	67	72.5	5.01	0.68	20.8593	0
59	1	1.4	1.1	2.53	0.22	4.19	19.8256	7140	1	6	0	1.13	1	1	0	1	14	0	0	0	0	1.80714	0.785714	0.157143	0.03	0	0		164.5	179	162	167	99	94	95	94.5	3.02	0.66	19.8256	0
56	1	1.17	1.34	2.57	0.79	4.27	17.4621	3360	1	7	0	1.4	0	0	1	1	28	0	0	0	0	2.19658	1.1453	0.675214	0.06	0	0		148.5	164	155	142	104	103	100	101.5	6.21	0.7	17.4621	0
46	1	1.53	1.71	3.75	0.68	3.94	20.2776	870	1	20	0	2.22	0	0	0	0	35	49	30	0	0	2.45098	1.11765	0.444444	0.51	0	0		115	128	117	113	77	76	73	74.5	4.5	0.72	20.2776	1
59	1	1.04	1.52	3.45	0.99	3.95	20.1402	3660	1	11	0	2.41	0	0	1	0	28	0	60	0	0	3.31731	1.46154	0.951923	0.89	0	0		107	113	113	101	51	52	48	50	2.93	0.54	20.1402	0
47	1	2.15	2.51	5.49	0.61	4.25	18.1449	2760	1	6	0	3.34	0	0	1	0	7	0	30	0	0	2.55349	1.16744	0.283721	0.83	0	0		112	128	116	108	90	78	76	77	4.57	0.75	18.1449	0
49	1	1.43	1.16	4.02	0.64	5.12	16.1877	2580	1	8	0	2.59	1	1	1	1	28	0	90	0	0	2.81119	0.811189	0.447552	1.43	0	0		140.5	142	143	138	81	79	76	77.5	2.95	0.6	16.1877	0
55	1	1.23	0.91	2.47	0.44	4.29	25.3802	6060	1	10	0	1.24	0	0	0	0	21	0	0	0	0	2.00813	0.739837	0.357724	0.33	0	0		123.5	132	126	121	83	85	80	82.5	6.89	0.66	25.3802	0
50	1	1.83	1.41	4.16	0.41	5.45	21.3341	840	1	13	0	2.33	0	0	1	0	14	7	0	0	0	2.27322	0.770492	0.224044	0.92	0	0		124.5	126	121	128	65	66	62	64	3.02	0.66	21.3341	1
57	1	1.19	2.06	2.77	0.73	5.28	18.9984	3240	1	11	0	1.58	0	0	1	0	35	0	0	0	0	2.32773	1.73109	0.613445	-0.48	0	0		117	109	114	120	63	64	62	63	5.34	0.7	18.9984	0
41	1	1.02	0.75	2.1	0.48	3.81	21.9137	3000	1	12	0	1.08	0	0	0	0	14	7	0	0	0	2.05882	0.735294	0.470588	0.33	0	0		98.5	108	100	97	67	64	66	65	5	0.74	21.9137	0
51	1	1.33	2.69	3.16	0.49	3.86	20.1018	2340	1	9	0	1.83	0	0	1	0	35	0	60	0	0	2.37594	2.02256	0.368421	-0.86	0	0		120	132	115	125	76	73	70	71.5	4.9	0.83	20.1018	0
52	1	1.19	0.73	3.24	0.54	4.7	22.5591	900	1	10	0	2.05	0	0	0	0	21	0	0	0	0	2.72269	0.613445	0.453782	1.32	0	0		110	117	112	108	75	73	71	72	3.96	0.43	22.5591	0
55	1	0.86	0.97	2.32	0.32	3.42	17.7532	2520	1	7	0	1.46	0	0	1	0	28	0	0	0	0	2.69767	1.12791	0.372093	0.49	0	0		104	122	105	103	67	64	59	61.5	4.63	0.74	17.7532	0
51	1	0.96	0.48	1.83	0.17	3.77	23.0115	3240	1	13	0	0.87	1	1	1	0	35	0	90	0	0	1.90625	0.5	0.177083	0.39	0	0		114	118	115	113	64	61	62	61.5	4.1	0.52	23.0115	1
50	1	1.34	1.18	3.2	0.32	4.19	21.98	5838	1	13	0	1.86	0	0	1	1	21	0	30	0	0	2.38806	0.880597	0.238806	0.68	0	0		145	144	144	146	81	79	78	78.5	4.53	0.7	21.98	1
55	1	0.83	2.43	2.53	0.84	4.68	23.5938	3240	1	13	0	1.7	0	0	1	0	35	0	0	0	0	3.04819	2.92771	1.01205	-0.73	0	0		129	132	123	135	76	75	67	71	3.26	1.3	23.5938	1
47	1	0.89	1.69	3.48	0.8	3.94	21.821	540	1	7	0	2.59	0	0	0	0	14	0	0	0	0	3.91011	1.89888	0.898876	0.9	0	0		138.5	144	136	141	86	87	86	86.5	4.07	0.7	21.821	0
44	1	1.3	1.66	3.86	0.88	4.3	20.2868	3300	1	17	0	2.56	0	0	1	0	14	14	90	0	0	2.96923	1.27692	0.676923	0.9	0	0		118	115	116	120	81	77	78	77.5	3.46	0.72	20.2868	1
48	1	1.21	2.75	3.63	0.54	3.64	19.4798	3000	1	6	0	2.42	0	0	1	0	35	0	90	0	0	3	2.27273	0.446281	-0.33	0	0		119	124	121	117	75	75	72	73.5	4.23	0.39	19.4798	0
56	1	1.06	1.45	3.22	0.59	4.49	16.456	2520	1	8	0	2.16	0	0	1	0	14	0	0	0	0	3.03774	1.36792	0.556604	0.71	0	0		112.5	120	114	111	76	72	73	72.5	2.75	0.6	16.456	0
44	1	0.41	2.12	4.35	0.9	4.44	25.4055	5160	1	17	0	3.94	0	0	1	0	35	0	60	0	0	10.6098	5.17073	2.19512	1.82	0	0		128.5	143	130	127	84	83	81	82	3.86	0.89	25.4055	1
48	1	0.77	1.04	3.29	0.9	5.08	22.0761	0	0	16	0	2.52	0	0	0	0	35	7	0	0	0	4.27273	1.35065	1.16883	1.48	0	0		128.5	132	131	126	89	93	82	87.5	5.1	1.03	22.0761	1
58	1	1.53	5.06	4.81	0.95	4.01	22.3081	1020	1	18	0	3.28	0	0	1	1	14	7	150	0	0	3.14379	3.30719	0.620915	-1.78	0	0		166.5	169	166	167	99	96	98	97	6.15	0.66	22.3081	1
43	1	1.51	2.42	4.03	0.68	4.11	24.7769	2700	1	16	0	2.52	0	0	1	0	28	21	210	0	0	2.66887	1.60265	0.450331	0.1	0	0		133.5	145	133	134	89	88	87	87.5	3.29	1.16	24.7769	1
58	1	2.77	1.77	3.98	0.49	4.25	21.9297	2520	1	10	0	1.21	0	0	0	1	35	0	0	0	0	1.43682	0.638989	0.176895	-0.56	0	0		164	178	164	164	116	106	104	105	3.73	0.68	21.9297	0
41	1	0.73	0.83	3.29	0.71	5.03	22.2908	2280	1	10	0	2.56	0	0	1	0	14	7	30	0	0	4.50685	1.13699	0.972603	1.73	0	0		111.5	120	112	111	76	79	69	74	3.77	0.75	22.2908	0
50	1	1.07	1.08	2.78	0.4	4.13	21.0865	3360	1	7	0	1.71	1	1	0	0	21	14	30	0	0	2.59813	1.00935	0.373832	0.63	0	0		105.5	101	107	104	60	65	69	67	3.19	0.48	21.0865	0
43	1	0.83	1.28	2.76	0.62	3.88	20.6255	2700	1	2	0	1.93	0	0	1	0	7	0	180	0	0	3.3253	1.54217	0.746988	0.65	0	0		112	108	118	106	68	64	65	64.5	4.17	0.23	20.6255	0
60	1	1.18	1.43	2.93	0.65	4.56	19.117	1140	1	8	0	1.75	0	0	0	0	14	7	0	0	0	2.48305	1.21186	0.550847	0.32	0	0		131.5	143	129	134	88	87	86	86.5	7.25	0.66	19.117	0
42	1	0.99	0.81	3.02	0.65	4.15	18.3988	6000	1	11	0	2.03	0	0	1	0	28	7	30	0	0	3.05051	0.818182	0.656566	1.22	0	0		127	136	127	127	80	86	82	84	3.63	0.76	18.3988	0
48	1	0.99	1.59	3.46	0.48	4.69	22.2926	5340	1	8	0	2.47	0	0	1	0	21	0	30	0	0	3.49495	1.60606	0.484848	0.88	0	0		124	123	125	123	78	80	78	79	3.43	0.37	22.2926	0
57	1	1.21	1.74	2.92	0.28	4.33	21.3648	4020	1	16	0	1.71	0	0	1	0	42	0	60	0	0	2.41322	1.43802	0.231405	-0.03	0	0		106.5	116	108	105	65	71	68	69.5	3.61	0.66	21.3648	1
57	1	0.92	1.49	2.51	0.51	4.06	19.0407	1425	1	5	0	1.59	0	0	1	0	14	7	30	0	0	2.72826	1.61957	0.554348	0.1	0	0		130.5	137	131	130	85	87	85	86	3.53	0.62	19.0407	0
51	1	1.17	2.26	4.15	0.67	4.53	18.7932	2160	1	9	0	2.98	0	0	1	1	35	0	0	0	0	3.54701	1.93162	0.57265	0.72	0	0		151	158	154	148	93	88	87	87.5	3.09	0.41	18.7932	0
47	1	1.79	0.81	2.99	0.25	3.72	20.3948	300	1	26	0	1.2	0	0	1	1	28	14	90	0	0	1.67039	0.452514	0.139665	0.39	0	0		140.5	148	135	146	93	90	97	93.5	4.43	1.12	20.3948	1
55	1	1.38	1.85	2.52	0.52	3.73	16.4277	2400	1	7	0	1.14	0	0	1	1	28	7	60	0	0	1.82609	1.34058	0.376812	-0.71	0	0		152	151	159	145	88	82	85	83.5	4.27	0.58	16.4277	0
53	1	1.53	2.25	2.99	0.65	3.53	24.9199	3360	1	11	0	1.46	0	0	1	1	28	7	60	0	0	1.95425	1.47059	0.424837	-0.79	0	0		143	151	148	138	88	84	92	88	2.92	0.7	24.9199	0
43	1	0.67	0.88	2	0.35	4.5	22.7615	2640	1	10	0	1.33	0	0	0	0	42	14	0	0	0	2.98507	1.31343	0.522388	0.45	0	0		102	109	101	103	66	63	62	62.5	5.47	0.68	22.7615	0
57	1	1.32	1.62	4.03	0.83	4.97	15.5818	3270	1	6	0	2.71	0	0	1	1	21	7	120	0	0	3.05303	1.22727	0.628788	1.09	0	0		137.5	149	133	142	107	96	103	99.5	5.41	0.29	15.5818	0
46	1	1.3	2.27	2.75	0.54	4.31	18.3817	2370	1	10	0	1.45	0	0	1	0	21	0	0	0	0	2.11538	1.74615	0.415385	-0.82	0	0		110	112	112	108	71	75	74	74.5	5.51	0.83	18.3817	0
47	1	1.09	1.41	3.07	0.38	4.2	19.8058	6540	1	9	0	1.98	0	0	1	0	35	7	0	0	0	2.81651	1.29358	0.348624	0.57	0	0		93	101	94	92	58	57	55	56	4.16	0.48	19.8058	0
46	1	1.25	0.98	2.65	0.38	4.13	19.8851	180	1	8	0	1.4	0	0	0	0	7	21	30	0	0	2.12	0.784	0.304	0.42	0	0		111.5	116	108	115	73	74	70	72	3.59	0.91	19.8851	0
49	1	1.46	2.9	4.41	1.14	4.54	25.0833	0	0	27	0	2.95	0	0	1	0	56	70	0	0	0	3.02055	1.9863	0.780822	0.05	0	0		113	125	114	112	90	88	88	88	7.12	2.17	25.0833	1
60	1	1.47	2.76	3.55	0.56	3.97	21.8105	2490	1	11	0	2.08	0	0	0	0	21	14	30	0	0	2.41497	1.87755	0.380952	-0.68	0	0		110.5	115	105	116	60	63	62	62.5	7.15	0.46	21.8105	0
48	1	0.61	0.91	1.93	0.74	3.23	19.6061	2880	1	4	0	1.32	1	1	1	0	35	0	30	0	0	3.16393	1.4918	1.21311	0.41	0	0		84	83	85	83	59	64	58	61	3.32	0.97	19.6061	0
58	1	1.11	2.62	4.12	0.85	3.14	20.0941	2010	1	14	0	3.01	0	0	1	0	7	7	30	0	0	3.71171	2.36036	0.765766	0.39	0	0		127	130	128	126	75	79	75	77	4.07	1.92	20.0941	1
56	1	0.8	1.24	2.61	0.7	4.6	18.9866	2760	1	8	0	1.81	0	0	1	0	14	7	30	1	0	3.2625	1.55	0.875	0.57	1	0		123	121	123	123	81	82	75	78.5	2.38	0.6	18.9866	0
47	1	1.25	3.08	4.09	0.46	5.11	24.0039	2040	1	8	0	2.84	0	0	0	0	14	7	60	0	0	3.272	2.464	0.368	-0.24	0	0		98.5	109	102	95	68	63	61	62	6.65	1.14	24.0039	0
57	1	0.77	1.98	2.2	0.91	3.91	17.4835	3060	1	4	0	1.43	0	0	1	0	28	0	0	0	0	2.85714	2.57143	1.18182	-0.55	0	0		115.5	113	110	121	61	59	68	63.5	2.92	0.48	17.4835	0
59	1	1.01	1.07	2.49	0.36	4.12	20.325	3780	1	3	0	1.48	0	0	0	1	14	0	0	0	0	2.46535	1.05941	0.356436	0.41	0	0		144	156	147	141	84	83	83	83	3.35	0.85	20.325	0
46	1	1	1.52	2.67	0.61	4.42	17.9706	1020	1	6	0	1.67	0	0	1	0	35	0	0	0	0	2.67	1.52	0.61	0.15	0	0		110.5	109	108	113	72	73	72	72.5	2.62	0.58	17.9706	0
50	1	1.07	2.32	1.13	2.15	6.18	30.5614	1470	1	20	0	0.06	0	0	0	1	21	14	420	0	0	1.05607	2.16822	2.00935	-2.26	0	0		147.5	155	150	145	92	87	87	87	7.89	1.41	30.5614	1
56	1	1.46	5.41	6.61	1.41	4.11	18.0117	0	0	5	0	5.15	0	0	1	1	21	0	0	0	0	4.5274	3.70548	0.965753	-0.26	0	0		155	157	157	153	90	89	86	87.5	3.26	0.58	18.0117	0
59	1	1.24	4.99	4.91	0.62	5.03	20.474	1830	1	8	0	3.67	1	1	0	0	7	7	30	0	0	3.95968	4.02419	0.5	-1.32	0	0		113	113	116	110	77	71	67	69	4.2	0.5	20.474	0
44	1	1.29	1.81	3.58	0.58	4.32	21.3068	600	1	14	0	2.29	0	0	1	0	14	0	60	0	0	2.77519	1.4031	0.449612	0.48	0	0		89.5	97	94	85	56	54	52	53	3.79	0.89	21.3068	1
53	1	2.67	2.16	4.88	0.74	3.47	21.5261	2700	1	15	0	2.21	1	1	1	0	42	0	0	0	0	1.82772	0.808989	0.277154	0.05	0	0		107.5	111	105	110	66	65	64	64.5	5.87	0.87	21.5261	1
57	1	0.91	0.42	1.56	0.19	4.25	19.8163	2220	1	9	0	0.65	0	0	0	0	21	0	0	0	0	1.71429	0.461538	0.208791	0.23	0	0		120.5	114	114	127	75	76	77	76.5	4.7	0.64	19.8163	0
48	1	0.63	0.99	2.27	0.92	5.46	20.0682	2820	1	8	0	1.64	0	0	1	0	28	0	0	0	0	3.60317	1.57143	1.46032	0.65	0	0		140	146	140	140	77	73	71	72	4.64	0.81	20.0682	0
54	1	0.91	1.27	2.65	0.34	4.21	22.1687	3420	1	9	0	1.74	0	0	1	0	35	0	0	0	0	2.91209	1.3956	0.373626	0.47	0	0		139.5	135	142	137	77	78	78	78	3.93	1.01	22.1687	0
41	1	1.08	2.37	3.18	0.43	3.86	24.7769	0	0	5	0	2.1	0	0	1	0	35	0	0	0	0	2.94444	2.19444	0.398148	-0.27	0	0		136.5	156	137	136	85	84	87	85.5	5.14	0.62	24.7769	0
60	1	1.2	2.97	4.3	0.77	4.87	18.5568	10800	1	8	0	3.1	0	0	1	1	28	0	0	0	0	3.58333	2.475	0.641667	0.13	0	0		146	166	147	145	95	85	88	86.5	2.72	1.03	18.5568	0
45	1	2.45	2.06	4.57	0.97	3.53	21.1955	3420	1	17	0	2.12	0	0	1	0	35	70	30	0	0	1.86531	0.840816	0.395918	0.06	0	0		111.5	115	111	112	69	70	69	69.5	5.16	0.68	21.1955	1
54	1	1.37	2.13	3.36	0.44	2.53	19.1512	4260	1	8	0	1.99	1	1	0	0	42	0	60	0	0	2.45255	1.55474	0.321168	-0.14	0	0		121.5	129	120	123	77	85	78	81.5	4.13	0.42	19.1512	0
45	1	1.02	1.77	2.64	0.63	4.38	19.0781	2700	1	8	0	1.62	0	0	1	0	35	0	60	0	0	2.58824	1.73529	0.617647	-0.15	0	0		104	104	104	104	59	61	57	59	2.65	0.52	19.0781	0
45	1	1.34	1.71	3.23	0.5	4.24	19.5703	3540	1	11	0	1.89	0	0	1	0	21	14	0	0	0	2.41045	1.27612	0.373134	0.18	0	0		91	98	90	92	60	60	57	58.5	2.86	0.62	19.5703	0
47	1	1	2.03	3.2	1.51	2.26	20.4082	3420	1	13	0	2.2	0	0	1	0	7	14	0	0	0	3.2	2.03	1.51	0.17	0	0		124.5	131	126	123	83	79	77	78	4.6	0.79	20.4082	1
52	1	0.71	0.97	1.73	0.3	3.9	19.6478	2985	1	4	0	1.02	0	0	1	0	21	0	60	0	1	2.43662	1.3662	0.422535	0.05	0	0		129	132	127	131	72	74	74	74	4.74	0.75	19.6478	0
55	1	1.82	2.68	3.9	0.51	4.66	18.6563	2775	1	2	0	2.08	0	0	1	0	35	14	0	0	0	2.14286	1.47253	0.28022	-0.6	0	0		108.5	117	117	100	66	66	59	62.5	4.67	0.37	18.6563	0
42	1	1.16	1.51	3.52	0.64	4.59	16.6391	4020	1	13	0	2.36	0	0	1	0	35	21	0	0	0	3.03448	1.30172	0.551724	0.85	0	0		87.5	88	88	87	59	61	61	61	4.47	0.35	16.6391	1
45	1	0.47	1.36	3.08	0.6	4.18	21.7334	7920	1	12	0	2.61	0	0	0	0	42	70	0	0	0	6.55319	2.89362	1.2766	1.25	0	0		96.5	102	95	98	62	63	60	61.5	4.47	1.24	21.7334	0
56	1	0.72	1.01	2.27	0.46	4.31	20.061	5220	1	25	0	1.55	0	0	0	0	21	7	0	0	0	3.15278	1.40278	0.638889	0.54	0	0		131.5	124	124	139	63	63	107	85	7.25	0.79	20.061	1
60	1	1.56	1.21	4.07	0.62	4.23	18.2893	900	1	11	0	2.51	0	0	1	1	14	7	0	0	0	2.60897	0.775641	0.397436	1.3	0	0		151	156	150	152	75	67	76	71.5	3.56	0.62	18.2893	0
44	1	1.56	1.89	3.79	0.9	5.7	17.8906	2940	1	12	0	2.23	0	0	1	0	35	0	0	0	0	2.42949	1.21154	0.576923	0.34	0	0		107.5	118	112	103	73	76	71	73.5	2.22	0.7	17.8906	0
56	1	0.94	1.56	2.11	0.47	5.22	15.4481	660	1	5	0	1.17	0	0	1	0	35	0	30	0	0	2.24468	1.65957	0.5	-0.39	0	0		124.5	113	126	123	83	84	84	84	3.02	0.48	15.4481	0
59	1	1.41	2.17	3.79	0.4	5.04	23.7322	3240	1	14	0	2.38	1	1	1	1	35	0	0	0	0	2.68794	1.53901	0.283688	0.21	0	0		183.5	182	186	181	95	97	93	95	4.97	1.18	23.7322	1
54	1	0.98	1.3	3.27	0.48	3.72	17.1214	360	1	8	0	2.29	0	0	0	1	21	0	0	0	0	3.33673	1.32653	0.489796	0.99	0	0		144.5	131	149	140	80	92	84	88	2.39	0.46	17.1214	0
41	1	1.32	2.76	3.97	0.79	4.43	23.0525	4080	1	14	0	2.65	0	0	0	0	28	35	0	0	0	3.00758	2.09091	0.598485	-0.11	0	0		131	133	131	131	73	76	75	75.5	3.06	0.87	23.0525	1
45	1	1.43	0.66	3.05	0.33	3.98	21.4031	1620	1	15	0	1.62	0	0	1	1	28	14	60	0	0	2.13287	0.461538	0.230769	0.96	0	0		144.5	151	143	146	98	95	95	95	5.14	0.52	21.4031	1
48	1	1.18	1.17	2.57	0.25	4.52	21.7593	4920	1	10	0	1.39	1	1	1	1	21	0	60	0	0	2.17797	0.991525	0.211864	0.22	0	0		140.5	141	141	140	91	93	84	88.5	5.21	0.76	21.7593	0
57	1	1.38	1.18	2.76	0.72	3.81	19.3184	1575	1	11	0	1.38	1	1	0	0	28	0	60	0	0	2	0.855072	0.521739	0.2	0	0		117.5	142	123	112	83	72	65	68.5	2.69	0.62	19.3184	0
51	1	0.71	1.49	2.93	1.01	4.78	17.4365	2775	1	11	0	2.22	0	0	1	1	28	0	0	0	0	4.12676	2.09859	1.42254	0.73	0	0		145.5	137	145	146	85	100	90	95	3.46	0.64	17.4365	0
42	1	0.76	1.09	2.1	0.39	4.3	21.6379	2460	1	12	0	1.34	0	0	1	0	7	14	0	0	0	2.76316	1.43421	0.513158	0.25	0	0		125.5	123	129	122	76	77	74	75.5	2.67	0.68	21.6379	0
44	1	1.03	0.66	1.99	0.56	5.14	24.8535	1560	1	17	0	0.96	0	0	0	0	14	0	0	0	0	1.93204	0.640777	0.543689	0.3	0	0		116.5	123	117	116	72	66	64	65	2.15	0.5	24.8535	1
51	1	0.98	1.81	3.55	0.71	4.31	24.3893	6720	1	20	0	2.57	0	0	1	0	28	0	60	0	0	3.62245	1.84694	0.72449	0.76	0	0		112.5	113	116	109	71	73	65	69	2.72	1.16	24.3893	1
41	1	1.03	2.21	4.11	0.52	4.9	28.8347	2820	1	28	0	3.08	0	0	0	0	7	21	90	0	0	3.99029	2.14563	0.504854	0.87	0	0		131.5	130	127	136	84	78	80	79	5.68	1.57	28.8347	1
47	1	0.96	1.2	2.67	0.45	4.56	23.9377	2220	1	13	0	1.71	0	0	0	1	14	7	30	0	0	2.78125	1.25	0.46875	0.51	0	0		117	115	117	117	92	92	91	91.5	2.79	0.66	23.9377	1
51	1	1.03	1.16	2.5	0.57	3.93	20.0407	2460	1	6	0	1.47	0	0	1	0	35	0	0	0	0	2.42718	1.12621	0.553398	0.31	0	0		112	112	109	115	65	63	75	69	3.46	0.68	20.0407	0
55	1	1.26	2.21	3.2	0.34	5.1	17.9425	3180	1	11	0	1.94	1	1	1	1	35	0	30	0	0	2.53968	1.75397	0.269841	-0.27	0	0		154.5	174	159	150	108	106	104	105	4.2	0.87	17.9425	0
47	1	0.96	1.88	3.51	0.54	5.26	29.3165	0	0	11	0	2.55	1	1	1	0	7	7	60	0	0	3.65625	1.95833	0.5625	0.67	0	0		122	133	122	122	86	87	88	87.5	3.87	1.87	29.3165	0
53	1	1.33	0.82	3	0.47	4.21	21.9671	2940	1	5	0	1.67	1	1	0	0	28	0	0	0	0	2.25564	0.616541	0.353383	0.85	0	0		120	127	124	116	77	74	73	73.5	4.03	0.83	21.9671	0
46	1	3.59	1.02	6.26	0.38	4.34	22.5482	1320	1	13	0	2.67	1	1	0	0	14	7	30	0	0	1.74373	0.284123	0.10585	1.65	0	0		131	136	129	133	81	77	77	77	3.22	0.64	22.5482	1
43	1	1.04	1.67	3.29	0.44	4.37	21.6243	120	0	19	0	2.25	0	0	0	0	21	21	30	0	0	3.16346	1.60577	0.423077	0.58	0	0		101.5	110	102	101	71	67	64	65.5	3.56	0.72	21.6243	1
56	1	1.96	1.6	3.04	0.42	4.86	15.9675	1800	1	7	0	1.08	0	0	1	0	28	0	30	0	0	1.55102	0.816327	0.214286	-0.52	0	0		108.5	117	112	105	71	70	68	69	2.79	0.33	15.9675	0
58	1	1.33	1.79	3.48	0.64	4.56	24.3182	900	1	15	0	2.15	0	0	1	1	28	0	0	0	0	2.61654	1.34586	0.481203	0.36	0	0		168.5	164	170	167	94	98	96	97	4.16	0.76	24.3182	1
55	1	1.6	1.49	2.94	0.54	4.61	23.0347	1035	1	13	0	1.34	0	0	0	0	14	7	60	0	0	1.8375	0.93125	0.3375	-0.15	0	0		125	132	123	127	70	70	65	67.5	3.09	0.62	23.0347	1
52	1	1.37	1.84	3.21	0.49	4.33	20.9644	2880	1	11	0	1.84	1	1	1	1	28	0	60	0	0	2.34307	1.34307	0.357664	0	0	0		148	161	144	152	83	83	85	84	5.85	1.07	20.9644	0
58	1	1.07	2.69	3.86	0.43	4.6	20.5855	840	1	8	0	2.79	0	0	1	0	14	0	30	0	0	3.60748	2.51402	0.401869	0.1	0	0		124	128	129	119	71	69	72	70.5	4.46	0.56	20.5855	0
59	1	0.7	1.61	2.48	0.66	4.41	20.1798	720	1	8	0	1.78	0	0	1	1	28	28	30	0	0	3.54286	2.3	0.942857	0.17	0	0		158.5	172	161	156	105	103	102	102.5	3.29	0.56	20.1798	0
51	1	1.18	1.31	2.85	0.5	4.31	19.7004	2820	1	6	0	1.67	0	0	1	0	28	14	60	0	0	2.41525	1.11017	0.423729	0.36	0	0		101	112	94	108	66	47	63	55	3.02	0.5	19.7004	0
58	1	1.4	2.12	4.14	0.55	4.14	19.2097	1560	1	8	0	2.74	0	0	1	1	28	0	0	0	0	2.95714	1.51429	0.392857	0.62	0	0		149	141	144	154	74	82	80	81	2.59	0.43	19.2097	0
51	1	0.54	0.6	1.7	0.77	4.67	23.2822	1740	1	7	0	1.16	0	0	0	0	35	0	0	0	0	3.14815	1.11111	1.42593	0.56	0	0		112	118	110	114	68	65	58	61.5	4.3	0.52	23.2822	0
52	1	1.23	1.93	3.45	0.93	6.11	25.5782	3000	1	9	0	2.22	1	1	1	1	7	0	60	0	0	2.80488	1.56911	0.756098	0.29	0	0		131	132	134	128	94	94	96	95	7.05	1.92	25.5782	0
42	1	0.55	1.17	2.99	0.73	4.23	19.0019	3360	1	17	0	2.44	1	1	1	0	7	21	150	0	0	5.43636	2.12727	1.32727	1.27	0	0		128.5	138	127	130	85	67	82	74.5	3.22	0.79	19.0019	1
50	1	0.88	2.25	2.54	0.79	4.68	21.873	0	0	1	0	1.66	0	0	0	1	14	0	0	0	0	2.88636	2.55682	0.897727	-0.59	0	0		135	145	141	129	89	89	93	91	2.72	0.76	21.873	0
57	1	0.9	2.34	3.18	0.38	5.09	22.7904	180	1	17	0	2.28	1	1	1	0	21	7	90	0	0	3.53333	2.6	0.422222	-0.06	0	0		104	117	106	102	70	69	76	72.5	4.23	1.34	22.7904	1
53	1	0.88	3.11	5.09	1.13	5.18	29.1918	2820	1	12	0	4.21	0	0	0	1	42	42	150	0	0	5.78409	3.53409	1.28409	1.1	0	0		176.5	183	176	177	92	106	98	102	7.39	1.82	29.1918	0
49	1	0.89	0.89	3.04	0.56	3.92	22.5451	2580	1	15	0	2.15	0	0	0	0	7	7	60	0	0	3.41573	1	0.629214	1.26	0	0		107.5	111	107	108	72	71	72	71.5	2.93	0.31	22.5451	1
54	1	1.22	1.27	2.25	0.79	4.26	19.3728	540	1	5	0	1.03	1	1	1	0	21	0	0	0	0	1.84426	1.04098	0.647541	-0.24	0	0		108	113	108	108	66	63	60	61.5	3.22	0.56	19.3728	0
56	1	1.22	1.08	2.67	0.43	3.57	22.4921	6600	1	5	0	1.45	0	0	1	0	21	0	0	0	0	2.18852	0.885246	0.352459	0.37	0	0		128.5	131	131	126	88	83	80	81.5	2.99	1.18	22.4921	0
59	1	2.15	0.6	2.97	0.44	3.58	18.6367	2880	1	4	0	0.82	0	0	1	0	14	0	0	0	0	1.3814	0.27907	0.204651	0.22	0	0		121.5	127	123	120	74	74	72	73	2.18	0.45	18.6367	0
51	1	0.81	1.06	1.93	1.26	6.42	21.4722	1100	1	9	0	1.12	1	1	0	1	7	7	0	0	0	2.38272	1.30864	1.55556	0.06	0	0		157	157	169	145	102	102	104	103	3.83	0.72	21.4722	0
54	1	0.83	2.37	4.47	1.42	4.67	21.3599	2760	1	11	0	3.64	0	0	1	0	14	7	0	0	0	5.38554	2.85542	1.71084	1.27	0	0		109	114	108	110	74	70	71	70.5	4.77	0.81	21.3599	0
53	1	0.61	1.43	1.75	0.31	3.78	18.5813	114	0	13	0	1.14	0	0	0	0	21	0	0	0	0	2.86885	2.34426	0.508197	-0.29	0	0		106	109	107	105	64	66	64	65	3.43	0.52	18.5813	1
55	1	0.98	2.35	3.23	0.93	4.77	21.2488	0	0	8	0	2.25	0	0	1	0	28	0	0	0	0	3.29592	2.39796	0.94898	-0.1	0	0		117.5	121	117	118	66	64	65	64.5	3.36	0.91	21.2488	0
55	1	0.94	0.99	2.9	0.75	4.62	20.2589	1880	1	8	0	1.96	0	0	0	1	7	7	30	0	0	3.08511	1.05319	0.797872	0.97	0	0		203	196	199	207	115	114	110	112	6.45	0.62	20.2589	0
47	1	2.42	1.21	4.98	0.73	5.14	19.7779	360	1	10	0	2.56	0	0	0	0	14	7	0	0	0	2.05785	0.5	0.301653	1.35	0	0		125	136	126	124	81	81	78	79.5	4.13	0.6	19.7779	0
48	1	1.11	1.24	1.97	0.47	5.42	20.5247	2310	1	14	0	0.86	0	0	1	1	28	14	30	0	0	1.77477	1.11712	0.423423	-0.38	0	0		160	170	162	158	98	96	95	95.5	5.88	0.75	20.5247	1
58	1	0.72	1.29	2.84	0.57	5.29	20.5457	1260	1	4	0	2.12	1	1	0	0	14	7	30	0	0	3.94444	1.79167	0.791667	0.83	0	0		136	139	135	137	83	81	87	84	4.1	0.76	20.5457	0
52	1	1.12	1.42	2.58	0.56	4.37	17.7109	2190	1	12	0	1.46	0	0	0	0	7	7	0	0	0	2.30357	1.26786	0.5	0.04	0	0		113.5	126	115	112	74	68	68	68	3.43	0.37	17.7109	0
56	1	0.89	2.36	2.32	0.57	4.13	18.621	2700	1	6	0	1.43	1	1	1	0	28	0	30	0	0	2.60674	2.65169	0.640449	-0.93	0	0		91.5	91	96	87	55	60	57	58.5	2.35	0.62	18.621	0
57	1	1.42	1.47	3.59	0.61	6.95	20.0235	2280	1	5	0	2.17	1	1	1	1	42	0	0	0	0	2.52817	1.03521	0.429577	0.7	0	0		147	145	153	141	83	91	85	88	4.53	0.54	20.0235	0
45	1	1.43	2.07	2.81	0.9	5.46	20.4863	4560	1	11	0	1.38	1	1	1	0	35	0	0	0	0	1.96503	1.44755	0.629371	-0.69	0	0		119.5	133	117	122	69	74	67	70.5	2.92	1.12	20.4863	0
41	1	2.31	1.29	4.33	0.61	5.83	21.2327	3000	1	16	0	2.02	0	0	1	0	21	14	90	0	0	1.87446	0.558442	0.264069	0.73	0	0		121.5	124	129	114	69	72	67	69.5	3.39	0.58	21.2327	1
44	1	1.04	1.04	2.64	0.41	4.77	20.3306	2455	1	8	0	1.6	1	1	1	0	35	7	0	0	0	2.53846	1	0.394231	0.56	0	0		133.5	132	141	126	90	79	65	72	3.93	0.74	20.3306	0
53	1	1.41	1.92	3.57	0.45	4.04	20.6207	2475	1	8	0	2.16	0	0	0	0	14	7	60	0	0	2.53191	1.3617	0.319149	0.24	0	0		114	110	116	112	70	70	67	68.5	3.6	0.72	20.6207	0
41	1	0.64	2.5	3.18	0.63	4.91	25.3113	1560	1	9	0	2.54	0	0	0	0	14	7	120	0	0	4.96875	3.90625	0.984375	0.04	0	0		122	131	126	118	73	80	77	78.5	6.11	1.07	25.3113	0
58	1	0.88	0.94	3.18	0.62	3.41	16.6531	2400	1	6	0	2.3	0	0	1	0	7	28	0	0	0	3.61364	1.06818	0.704545	1.36	0	0		118	124	118	118	80	74	78	76	2.72	0.42	16.6531	0
56	1	0.87	1.9	2.7	0.45	4.65	17.3868	3060	1	5	0	1.83	0	0	1	1	35	0	60	0	0	3.10345	2.18391	0.517241	-0.07	0	0		155.5	147	165	146	95	91	80	85.5	3.26	0.35	17.3868	0
41	1	0.54	1.08	2	0.37	4.12	24.5181	2880	1	9	0	1.46	0	0	0	0	42	0	0	0	0	3.7037	2	0.685185	0.38	0	0		100.5	102	103	98	61	66	63	64.5	5.04	0.64	24.5181	0
56	1	1.15	1.41	0.93	1.43	4.87	24.2855	3990	1	8	0	-0.22	0	0	1	0	14	7	60	0	0	0.808696	1.22609	1.24348	-1.63	0	0		128.5	134	135	122	71	71	70	70.5	3.87	1.45	24.2855	0
60	1	1.17	1.64	2.5	0.47	5.41	19.3665	2640	1	9	0	1.33	0	0	1	0	21	14	30	0	0	2.13675	1.40171	0.401709	-0.31	0	0		128.5	131	127	130	75	81	77	79	2.99	0.68	19.3665	0
47	1	1.23	1.14	2.53	0.6	6.05	19.7467	3480	1	4	0	1.3	1	1	1	0	42	0	0	0	0	2.05691	0.926829	0.487805	0.16	0	0		135.5	141	135	136	75	76	81	78.5	3.46	0.54	19.7467	0
41	1	1.5	1.25	3.99	0.69	4.38	22.7807	2520	1	13	0	2.49	1	1	0	0	7	7	30	0	0	2.66	0.833333	0.46	1.24	0	0		123.5	135	121	126	79	74	73	73.5	4	0.91	22.7807	1
51	1	1.05	2.88	3.5	0.79	4.96	47.3223	2820	1	9	0	2.45	0	0	1	0	28	14	30	0	0	3.33333	2.74286	0.752381	-0.43	0	0		107.5	114	109	106	80	82	80	81	3.39	0.74	47.3223	0
60	1	1.81	1.28	4.1	0.66	4.27	19.6551	2520	1	6	0	2.29	0	0	0	1	21	7	90	0	0	2.26519	0.707182	0.364641	1.01	0	0		204	215	207	201	139	133	125	129	4.9	0.7	19.6551	0
50	1	1.02	0.53	1.91	0.33	3.67	20.6428	180	1	13	0	0.89	0	0	0	0	21	7	0	0	0	1.87255	0.519608	0.323529	0.36	0	0		113.5	113	105	122	72	73	74	73.5	3.09	0.48	20.6428	1
50	1	1.43	2.91	5.18	1.13	5.29	27.0036	1560	1	21	0	3.75	1	1	1	1	14	14	90	0	0	3.62238	2.03497	0.79021	0.84	0	0		142	142	143	141	95	94	91	92.5	6.52	1.92	27.0036	1
51	1	2.02	0.65	2.4	0.32	3.55	21.1378	1890	1	6	0	0.38	1	1	1	0	35	35	0	0	0	1.18812	0.321782	0.158416	-0.27	0	0		116	118	118	114	84	82	78	80	3.19	0.54	21.1378	0
46	1	1.99	1.4	4.32	0.44	4.09	22.3376	5040	1	9	0	2.33	0	0	1	0	21	0	60	0	0	2.17085	0.703518	0.221106	0.93	0	0		123	120	118	128	76	71	72	71.5	5.31	0.74	22.3376	0
58	1	0.5	0.56	2.86	0.95	4.51	21.0334	5160	1	11	0	2.36	1	1	1	0	42	0	0	0	0	5.72	1.12	1.9	1.8	0	0		110.5	102	110	111	71	69	70	69.5	1.88	0.85	21.0334	0
55	1	1.31	1.17	3.03	1.46	4.94	22.0789	2970	1	8	0	1.72	1	1	1	0	14	7	30	0	0	2.31298	0.89313	1.1145	0.55	0	0		120.5	131	124	117	84	76	74	75	4.06	0.76	22.0789	0
50	1	0.71	2.59	2.94	0.48	4.84	21.6635	840	1	5	0	2.23	1	1	1	1	28	0	90	0	0	4.14085	3.64789	0.676056	-0.36	0	0		170.5	176	167	174	95	92	91	91.5	2.52	0.76	21.6635	0
56	1	1.1	1.54	3.21	0.4	4.14	19.1406	180	1	10	0	2.11	0	0	0	1	7	0	0	0	0	2.91818	1.4	0.363636	0.57	0	0		164.5	163	167	162	97	98	89	93.5	5.31	1.28	19.1406	0
44	1	0.9	1.6	3.49	0.48	5.4	22.8516	3690	1	5	0	2.59	0	0	1	0	7	0	30	0	0	3.87778	1.77778	0.533333	0.99	0	0		130	138	132	128	92	84	84	84	2.48	0.58	22.8516	0
45	1	1.87	3.46	4.82	0.64	3.58	21.8561	3300	1	15	0	2.95	0	0	1	0	35	0	60	0	0	2.57754	1.85027	0.342246	-0.51	0	0		120	126	118	122	81	78	79	78.5	4.2	1.3	21.8561	1
55	1	1.48	0.94	3	0.47	2.81	19.7668	2490	1	7	0	1.52	0	0	1	0	7	7	0	0	0	2.02703	0.635135	0.317568	0.58	0	0		121	126	123	119	73	73	69	71	4.3	0.68	19.7668	0
56	1	0.68	2.55	2.45	0.86	4.05	19.1766	2790	1	6	0	1.77	0	0	1	0	35	7	60	0	0	3.60294	3.75	1.26471	-0.78	0	0		90.5	94	88	93	64	62	64	63	4.77	0.62	19.1766	0
55	1	1.71	2.74	3.8	0.6	5.28	20.014	2295	1	10	0	2.09	0	0	1	0	28	0	0	0	0	2.22222	1.60234	0.350877	-0.65	0	0		128	136	130	126	82	81	82	81.5	2.82	0.41	20.014	0
52	1	0.94	2.89	3.4	0.7	4.17	19.3617	0	0	4	0	2.46	0	0	1	0	21	0	60	0	0	3.61702	3.07447	0.744681	-0.43	0	0		106.5	110	109	104	72	70	67	68.5	2.25	0.74	19.3617	0
59	1	1.2	1.53	2.45	0.55	6.41	21.4103	2700	1	9	0	1.25	1	1	1	0	35	0	0	0	0	2.04167	1.275	0.458333	-0.28	0	0		91	88	90	92	58	55	59	57	6.72	0.97	21.4103	0
59	1	1.24	6	4.81	0.4	4.07	18.8876	150	1	13	0	3.57	0	0	0	0	14	0	330	0	0	3.87903	4.83871	0.322581	-2.43	0	0		135.5	136	138	133	81	81	78	79.5	3.66	0.87	18.8876	1
55	1	1.17	1.91	4.48	0.89	5.19	18.4093	2940	1	23	0	3.31	0	0	0	0	14	7	210	0	0	3.82906	1.63248	0.760684	1.4	0	0		135.5	138	138	133	81	78	79	78.5	4.94	0.79	18.4093	1
53	1	1.34	1.64	2.99	0.67	3.32	22.0293	5040	1	10	0	1.65	1	1	1	0	28	0	0	0	0	2.23134	1.22388	0.5	0.01	0	0		110.5	118	109	112	67	65	64	64.5	4.7	1.46	22.0293	0
46	1	1.09	1.45	2.76	0.58	3.67	20.3623	2535	1	5	0	1.67	0	0	1	0	14	0	30	0	0	2.53211	1.33028	0.53211	0.22	0	0		103	105	105	101	68	62	63	62.5	2.45	0.58	20.3623	0
59	1	1.43	2.35	3.75	0.4	3.96	19.6101	3360	1	19	0	2.32	0	0	1	0	42	0	0	0	0	2.62238	1.64336	0.27972	-0.03	0	0		125	128	123	127	71	77	74	75.5	3.12	1.3	19.6101	1
49	1	1.03	4.53	5.52	1.1	5.22	29.2971	150	1	18	0	4.49	1	1	1	1	42	70	90	0	0	5.35922	4.39806	1.06796	-0.04	0	0		170.5	183	170	171	114	110	105	107.5	5.74	2.19	29.2971	1
45	1	1.28	1.65	3.33	0.4	4.49	17.8125	600	1	12	0	2.05	0	0	1	0	21	0	0	0	0	2.60156	1.28906	0.3125	0.4	0	0		133	132	129	137	82	96	84	90	4.43	0.52	17.8125	0
47	1	0.61	1.45	1.79	0.31	5.39	20.4118	2730	1	9	0	1.18	0	0	0	0	21	21	0	0	0	2.93443	2.37705	0.508197	-0.27	0	0		110	113	112	108	71	66	69	67.5	4.43	0.76	20.4118	0
53	1	1.23	3.01	4.05	0.69	5.01	22.7635	930	1	13	0	2.82	0	0	1	1	14	7	60	0	0	3.29268	2.44715	0.560976	-0.19	0	0		154	165	151	157	104	104	107	105.5	3.86	1.24	22.7635	1
55	1	1.71	2.7	5.41	0.4	3.61	20.4122	6300	1	12	0	3.7	1	1	0	1	28	0	60	0	0	3.16374	1.57895	0.233918	1	0	0		145	138	148	142	81	75	74	74.5	4.94	0.76	20.4122	0
56	1	0.71	0.54	1.56	0.31	4.71	17.4207	5340	1	9	0	0.85	0	0	1	0	35	0	0	0	0	2.19718	0.760563	0.43662	0.31	0	0		113	116	110	116	65	66	62	64	3.53	0.64	17.4207	0
56	1	1.46	3.15	3.69	0.42	2.22	20.4311	3360	1	7	0	2.23	0	0	1	1	28	0	60	0	0	2.5274	2.15753	0.287671	-0.92	0	0		147	153	147	147	90	90	90	90	2.25	0.33	20.4311	0
42	1	1.07	2.1	2.81	0.59	4.59	21.6477	2760	1	6	0	1.74	0	0	1	1	35	0	0	0	0	2.62617	1.96262	0.551402	-0.36	0	0		154	160	156	152	88	85	85	85	3.29	0.41	21.6477	0
59	1	1	1.26	3.34	0.45	3.13	21.271	105	0	11	0	2.34	0	0	0	0	14	0	0	0	0	3.34	1.26	0.45	1.08	0	0		104	112	102	106	66	62	70	66	3.16	0.72	21.271	0
56	1	1.63	2.23	3.62	0.41	3.81	19.9839	6240	1	10	0	1.99	0	0	0	0	21	0	150	0	0	2.22086	1.3681	0.251534	-0.24	0	0		114.5	133	117	112	72	67	78	72.5	5.74	0.87	19.9839	0
59	1	0.57	1.12	2.18	0.41	4.83	23.3772	2040	1	13	0	1.61	1	1	1	0	7	7	30	0	0	3.82456	1.96491	0.719298	0.49	0	0		123.5	126	129	118	81	80	79	79.5	5.11	0.56	23.3772	1
49	1	1.43	1.56	4.4	0.79	4.12	22.1107	360	1	12	0	2.97	0	0	0	0	35	7	30	0	0	3.07692	1.09091	0.552448	1.41	0	0		113	124	117	109	65	66	69	67.5	2.35	0.68	22.1107	0
43	1	0.97	2.62	4.2	0.49	4.75	25.849	720	1	25	0	3.23	1	1	1	1	35	35	0	0	0	4.3299	2.70103	0.505155	0.61	0	0		150	154	151	149	102	99	100	99.5	5.47	1.3	25.849	1
59	1	1.81	2.25	3.51	0.4	5.48	20.8264	2760	1	12	0	1.7	0	0	1	0	35	0	60	0	0	1.93923	1.24309	0.220994	-0.55	0	0		129.5	139	130	129	85	85	83	84	4.1	0.66	20.8264	0
56	1	0.94	0.8	2.6	0.23	4.56	19.3378	2790	1	9	0	1.66	0	0	1	0	14	14	60	0	0	2.76596	0.851064	0.244681	0.86	0	0		116	122	112	120	75	70	73	71.5	3.42	0.6	19.3378	0
48	1	1.1	0.96	2.94	0.45	3.45	21.8699	240	1	5	0	1.84	0	0	1	0	21	7	60	0	0	2.67273	0.872727	0.409091	0.88	0	0		127	139	126	128	83	76	87	81.5	4.36	0.62	21.8699	0
57	1	1.24	2.03	2.92	0.52	4.58	23.4521	2340	1	9	0	1.68	0	0	1	0	28	0	0	0	0	2.35484	1.6371	0.419355	-0.35	0	0		132	133	134	130	83	81	80	80.5	4.13	0.54	23.4521	0
52	1	1.7	1.88	1.47	2.22	5.67	24.0934	720	1	15	0	-0.23	1	1	0	1	14	0	210	0	0	0.864706	1.10588	1.30588	-2.11	0	0		164.5	178	173	156	118	106	102	104	4.42	1.26	24.0934	1
47	1	0.96	1.12	0.74	1.27	4.31	17.7918	2760	1	11	0	-0.22	0	0	1	0	14	7	120	0	0	0.770833	1.16667	1.32292	-1.34	0	0		104.5	104	103	106	65	66	70	68	4.34	0.91	17.7918	0
47	1	1.19	1.23	3.34	0.62	5.03	23.8786	2250	1	13	0	2.15	0	0	0	1	14	0	30	0	0	2.80672	1.03361	0.521008	0.92	0	0		163.5	163	163	164	105	103	100	101.5	6.72	1.05	23.8786	1
57	1	1.4	1.42	3.62	0.77	3.92	17.9133	2160	1	9	0	2.22	0	0	0	0	35	0	90	0	0	2.58571	1.01429	0.55	0.8	0	0		98.5	103	101	96	59	66	62	64	4.7	0.6	17.9133	0
56	1	1.16	1.48	3.08	0.64	5.54	21.0813	2640	1	9	0	1.92	0	0	1	0	21	7	60	0	0	2.65517	1.27586	0.551724	0.44	0	0		129	144	124	134	75	80	73	76.5	3.79	0.76	21.0813	0
42	1	1.75	1.26	2.59	0.58	5.62	22.4098	2820	1	5	0	0.84	0	0	0	0	28	7	0	0	0	1.48	0.72	0.331429	-0.42	0	0		124	130	129	119	70	65	65	65	3.12	0.76	22.4098	0
48	1	1.33	2.14	3.65	0.43	4.36	19.2745	240	1	22	0	2.32	0	0	0	0	21	14	30	0	0	2.74436	1.60902	0.323308	0.18	0	0		138.5	147	135	142	82	78	85	81.5	2.52	0.93	19.2745	1
53	1	0.8	0.75	2.14	0.35	3.71	20.8696	3300	1	10	0	1.34	0	0	1	0	35	0	0	0	0	2.675	0.9375	0.4375	0.59	0	0		110	129	108	112	62	61	60	60.5	4.3	0.39	20.8696	0
57	1	1.14	4.36	3.91	0.78	3.55	17.1806	1080	1	5	0	2.77	1	1	1	0	28	0	0	0	0	3.42982	3.82456	0.684211	-1.59	0	0		128	129	126	130	87	85	82	83.5	3.39	0.66	17.1806	0
42	1	1.2	1.71	3.2	0.37	3.69	14.2671	3180	1	9	0	2	0	0	1	0	14	7	60	0	0	2.66667	1.425	0.308333	0.29	0	0		108	109	113	103	76	74	58	66	2.48	0.43	14.2671	0
46	1	1.1	2.08	3.92	0.59	4.51	20.5536	90	0	13	0	2.82	0	0	0	0	35	7	30	0	0	3.56364	1.89091	0.536364	0.74	0	0		97.5	102	98	97	60	59	62	60.5	2.89	0.75	20.5536	1
49	1	1.57	3.06	3.56	0.45	4.73	19.3272	2280	1	10	0	1.99	0	0	1	0	28	0	0	0	0	2.26752	1.94904	0.286624	-1.07	0	0		110	124	110	110	78	71	72	71.5	4.37	0.64	19.3272	0
52	1	0.62	1.38	2.5	0.94	4.2	20.83	50	0	0	0	1.88	0	0	0	0	14	0	0	0	0	4.03226	2.22581	1.51613	0.5	0	0		98.5	104	98	99	62	65	66	65.5	4.1	0.7	20.83	0
46	1	1.22	0.83	2.86	0.41	5.65	26.2642	2115	1	4	0	1.64	0	0	1	0	21	0	0	0	0	2.34426	0.680328	0.336066	0.81	0	0		116	125	118	114	74	73	72	72.5	2.93	0.66	26.2642	0
45	1	1.36	1.81	3.68	0.64	4.73	21.1601	0	0	9	0	2.32	0	0	1	0	21	7	30	0	0	2.70588	1.33088	0.470588	0.51	0	0		128	131	129	127	83	77	79	78	5.65	0.46	21.1601	0
43	1	1.38	2.54	4.3	0.78	3.93	16.6492	3420	1	10	0	2.92	0	0	1	0	28	0	0	0	0	3.11594	1.84058	0.565217	0.38	0	0		105	104	105	105	67	65	64	64.5	2.62	0.54	16.6492	0
60	1	0.78	1.76	1.92	0.43	4.48	18.3917	0	0	4	0	1.14	0	0	1	1	35	0	30	0	0	2.46154	2.25641	0.551282	-0.62	0	0		151.5	154	145	158	81	79	81	80	3.79	0.68	18.3917	0
48	1	1.1	1.47	2.59	0.59	4.94	19.8058	2880	1	10	0	1.49	1	1	1	0	42	0	0	0	0	2.35455	1.33636	0.536364	0.02	0	0		139	154	138	140	82	83	78	80.5	4.36	0.72	19.8058	0
52	1	2.54	1.89	4.13	0.54	4.04	18.7447	2895	1	12	0	1.59	0	0	1	0	35	0	0	0	0	1.62598	0.744094	0.212598	-0.3	0	0		134	151	148	120	89	76	87	81.5	3.26	0.72	18.7447	0
58	1	1.32	0.59	3.27	0.61	4.7	18.424	0	0	6	0	1.95	0	0	0	0	21	7	0	0	0	2.47727	0.44697	0.462121	1.36	0	0		118.5	125	122	115	80	81	78	79.5	3.26	0.85	18.424	0
43	1	0.57	1.17	2.7	0.46	3.27	21.411	2550	1	6	0	2.13	1	1	0	0	14	7	30	0	0	4.73684	2.05263	0.807018	0.96	0	0		112.5	114	114	111	70	70	71	70.5	3.64	0.48	21.411	0
41	1	0.49	0.51	1.12	0.37	4.57	20.619	4740	1	10	0	0.63	0	0	1	0	35	0	0	0	0	2.28571	1.04082	0.755102	0.12	0	0		123.5	136	123	124	74	73	61	67	4.1	0.52	20.619	0
48	1	1.06	1.85	2.56	0.96	3.9	19.8606	1920	1	11	0	1.5	0	0	1	0	35	0	0	0	0	2.41509	1.74528	0.90566	-0.35	0	0		99.5	100	99	100	64	62	65	63.5	4.47	0.27	19.8606	0
51	1	0.79	1.63	2.66	0.85	4.73	18.7793	0	0	7	0	1.87	0	0	0	0	35	0	60	0	0	3.36709	2.06329	1.07595	0.24	0	0		108	110	110	106	76	78	76	77	4.5	0.35	18.7793	0
50	1	1.23	0.97	2.98	0.51	5.11	21.3344	2670	1	5	0	1.75	0	0	1	0	14	14	90	0	0	2.42276	0.788618	0.414634	0.78	0	0		111	127	114	108	75	72	74	73	4.73	0.62	21.3344	0
42	1	0.86	2.2	2.8	0.4	4.96	18.7728	0	0	7	0	1.94	1	1	0	0	21	0	0	0	0	3.25581	2.55814	0.465116	-0.26	0	0		113.5	128	111	116	77	71	71	71	2.96	0.6	18.7728	0
52	1	0.85	0.83	2.21	0.5	3.5	22.2797	1200	1	9	0	1.36	0	0	0	1	7	7	30	0	0	2.6	0.976471	0.588235	0.53	0	0		179.5	187	179	180	127	124	116	120	5.31	0.6	22.2797	0
52	1	1.24	0.71	3.15	1.5	5.14	19.0757	2850	1	10	0	1.91	0	0	1	0	21	14	60	0	0	2.54032	0.572581	1.20968	1.2	0	0		122	124	124	120	79	85	77	81	3.02	0.48	19.0757	0
47	1	1.33	1.51	3.64	0.32	4.76	21.282	2355	1	9	0	2.31	0	0	1	0	14	7	60	0	0	2.73684	1.13534	0.240602	0.8	0	0		105.5	95	105	106	58	61	63	62	3.76	0.56	21.282	0
41	1	1.47	1.16	2.82	0.49	3.89	20.3243	2460	1	19	0	1.35	0	0	1	0	35	70	30	0	0	1.91837	0.789116	0.333333	0.19	0	0		128.5	139	127	130	78	73	73	73	4.73	0.81	20.3243	1
50	1	1.12	1.29	2.14	0.26	3.04	18.5249	4620	1	13	0	1.02	0	0	1	0	35	0	60	0	0	1.91071	1.15179	0.232143	-0.27	0	0		132	147	129	135	85	87	82	84.5	3.43	0.5	18.5249	1
42	1	1.01	2.62	4.3	0.33	4.97	20.5328	5562	1	20	0	3.29	0	0	0	0	28	0	150	0	0	4.25743	2.59406	0.326733	0.67	0	0		111	114	108	114	68	64	66	65	3.45	0.76	20.5328	1
41	1	0.85	1.97	3.64	0.75	4.14	23.0204	240	1	7	0	2.79	0	0	0	0	21	21	30	0	0	4.28235	2.31765	0.882353	0.82	0	0		117.5	134	121	114	79	76	75	75.5	4.53	1.01	23.0204	0
48	1	1.8	1.7	3.43	0.36	4.88	21.0294	720	1	20	0	1.63	0	0	1	0	21	21	0	0	0	1.90556	0.944444	0.2	-0.07	0	0		126.5	135	129	124	95	91	87	89	4.47	0.81	21.0294	1
54	1	1.13	1.07	2.66	0.34	3.97	17.2347	210	1	14	0	1.53	0	0	0	0	7	0	0	0	0	2.35398	0.946903	0.300885	0.46	0	0		113	119	114	112	67	65	66	65.5	4.5	0.68	17.2347	1
48	1	0.89	1.44	2.82	0.69	4.12	14.0301	1665	1	5	0	1.93	0	0	0	0	28	7	0	0	0	3.16854	1.61798	0.775281	0.49	0	0		139.5	146	143	136	84	82		82	3.83	0.46	14.0301	0
60	1	0.82	1	3.17	1.05	4.57	17.6898	5160	1	8	0	2.35	1	1	1	0	28	0	30	0	0	3.86585	1.21951	1.28049	1.35	0	0		139	147	142	136	82	84	78	81	3.93	1.05	17.6898	0
60	1	1.18	1.39	2.58	0.86	4.98	17.4128	180	1	6	0	1.4	0	0	1	1	35	0	60	0	0	2.18644	1.17797	0.728814	0.01	0	0		142.5	144	147	138	94	88	87	87.5	3.83	0.62	17.4128	0
41	1	0.85	1.85	3.64	0.7	4.65	31.2795	210	1	24	0	2.79	0	0	0	1	28	28	120	0	0	4.28235	2.17647	0.823529	0.94	0	0		149.5	145	150	149	95	94	93	93.5	7.66	0.81	31.2795	1
57	1	1.85	1.1	3.56	0.92	4.36	18.6328	3270	1	8	0	1.71	1	1	1	0	28	14	60	0	0	1.92432	0.594595	0.497297	0.61	0	0		127	127	130	124	83	81	81	81	4.7	0.64	18.6328	0
55	1	1.44	0.97	2.56	0.33	3.34	16.1462	4140	1	4	0	1.12	1	1	1	1	21	0	0	0	0	1.77778	0.673611	0.229167	0.15	0	0		152	166	150	154	92	92	89	90.5	3.59	0.81	16.1462	0
56	1	0.47	2.1	2.53	0.69	4.59	20.8953	3300	1	8	0	2.06	0	0	0	0	35	7	0	0	0	5.38298	4.46809	1.46809	-0.04	0	0		112.5	107	115	110	68	71	71	71	4.87	0.83	20.8953	0
42	1	0.9	2.67	4.36	0.68	5.5	32.9304	3090	1	24	0	3.46	0	0	0	0	21	14	30	0	0	4.84444	2.96667	0.755556	0.79	0	2		123.5	132	128	119	76	76	75	75.5	6.76	1.78	32.9304	1
44	1	0.82	1.19	2.58	0.48	3.92	21.0925	2400	1	10	0	1.76	1	1	1	0	14	7	30	0	0	3.14634	1.45122	0.585366	0.57	0	0		104	109	103	105	73	74	66	70	4.3	0.46	21.0925	0
43	1	1.7	1.05	2.86	0.38	3.97	19.303	2730	1	11	0	1.16	1	1	1	0	28	0	0	0	0	1.68235	0.617647	0.223529	0.11	0	0		113	119	113	113	72	71	70	70.5	2.85	0.66	19.303	0
53	1	1.25	0.8	2.04	0.29	5.89	19.9743	2715	1	11	0	0.79	0	0	0	0	14	7	0	0	0	1.632	0.64	0.232	-0.01	0	0		97	100	100	94	64	62	62	62	3.56	0.61	19.9743	0
43	1	1.49	2.27	3.43	0.54	3.97	21.6585	3420	1	10	0	1.94	0	0	1	0	21	0	30	0	0	2.30201	1.52349	0.362416	-0.33	0	0		121.5	139	123	120	72	69	71	70	5.14	0.58	21.6585	0
54	1	0.86	2.75	2.91	0.69	6.29	28.06	2010	1	16	0	2.05	0	0	0	1	14	0	30	0	0	3.38372	3.19767	0.802326	-0.7	0	0		151.5	164	157	146	101	100	93	96.5	6.81	2.46	28.06	1
53	1	1.01	0.82	2	0.57	4.73	20.5627	3240	1	11	0	0.99	0	0	1	0	28	0	60	0	0	1.9802	0.811881	0.564356	0.17	0	0		100.5	103	104	97	65	69	49	59	3.16	0.52	20.5627	0
42	1	0.89	1.24	2.96	0.88	4.13	21.3149	4440	1	8	0	2.07	0	0	1	0	35	0	30	0	0	3.32584	1.39326	0.988764	0.83	0	0		122.5	128	130	115	75	75	75	75	2.59	0.81	21.3149	0
45	1	0.87	1.64	2.38	0.74	5.25	16.4292	3030	1	8	0	1.51	0	0	1	0	21	0	60	0	0	2.73563	1.88506	0.850575	-0.13	0	0		117	132	127	107	82	77	73	75	3.32	0.58	16.4292	0
42	1	0.41	0.6	1.41	0.71	5.21	20.2076	1920	1	7	0	1	0	0	1	0	7	7	30	0	0	3.43902	1.46341	1.73171	0.4	0	0		98.5	118	97	100	71	69	66	67.5	5.36	1.03	20.2076	0
58	1	1.22	1.54	3.93	0.77	4.21	19.6421	600	1	14	0	2.71	0	0	1	0	21	0	0	0	0	3.22131	1.2623	0.631148	1.17	0	0		118.5	110	121	116	74	77	73	75	4	0.77	19.6421	1
44	1	0.67	1.7	3	1.12	5.73	22.1976	120	0	9	0	2.33	0	0	1	1	21	0	90	0	0	4.47761	2.53731	1.67164	0.63	0	0		174	184	171	177	94	95	94	94.5	5.51	1.36	22.1976	0
58	1	1.48	0.56	2.76	0.55	4	19.2769	2070	1	9	0	1.28	0	0	1	0	14	7	90	0	0	1.86486	0.378378	0.371622	0.72	0	0		122.5	125	122	123	82	83	77	80	3.46	0.56	19.2769	0
55	1	1.68	2.41	3.27	0.6	5.11	18.5158	3240	1	3	0	1.59	0	0	1	1	28	7	60	0	0	1.94643	1.43452	0.357143	-0.82	0	0		150	151	154	146	90	88	80	84	3.3	0.74	18.5158	0
41	1	1.2	1.17	2.42	0.33	3.86	21.5339	2060	1	17	0	1.22	0	0	0	0	14	7	90	0	0	2.01667	0.975	0.275	0.05	0	0		112	125	111	113	69	65	64	64.5	3.66	0.7	21.5339	1
59	1	0.31	0.4	2.81	0.29	4.55	17.8326	6300	1	11	0	2.5	0	0	1	0	21	0	0	0	0	9.06452	1.29032	0.935484	2.1	0	0		124.5	130	125	124	72	71	73	72	4.06	0.45	17.8326	0
46	1	0.57	0.65	2.01	0.48	4.06	22.4367	5700	1	2	0	1.44	0	0	1	0	28	7	0	0	0	3.52632	1.14035	0.842105	0.79	0	0		118	126	116	120	78	68	64	66	4.06	0.58	22.4367	0
45	1	0.97	2.14	3.6	0.37	4.07	22.2331	480	1	4	0	2.63	0	0	0	0	14	0	0	0	0	3.71134	2.20619	0.381443	0.49	0	0		102.5	105	103	102	66	63	60	61.5	5.64	0.81	22.2331	0
57	1	0.81	0.91	2.17	0.4	4.62	17.3984	2760	1	7	0	1.36	0	0	0	0	35	0	60	0	0	2.67901	1.12346	0.493827	0.45	0	0		132	145	131	133	94	89	86	87.5	2.63	0.52	17.3984	0
41	1	0.86	0.49	3.27	0.42	3.95	22.0581	1860	1	11	0	2.41	0	0	1	1	21	21	210	0	0	3.80233	0.569767	0.488372	1.92	0	0		129.5	136	125	134	89	88	97	92.5	3.83	0.7	22.0581	0
58	1	1.37	0.88	2.39	0.77	6.03	23.8269	840	1	24	0	1.02	0	0	1	1	42	0	0	0	0	1.74453	0.642336	0.562044	0.14	0	0		174.5	194	181	168	106	100	89	94.5	4.57	0.87	23.8269	1
51	1	1.54	1.91	3.96	0.3	4.79	19.9929	1920	1	13	0	2.42	0	0	1	0	28	0	30	0	0	2.57143	1.24026	0.194805	0.51	0	0		120.5	126	123	118	71	66	64	65	3.33	0.56	19.9929	1
55	1	0.8	2.1	3.11	0.62	5.1	20.3319	3060	1	7	0	2.31	0	0	1	0	28	0	0	0	0	3.8875	2.625	0.775	0.21	0	0		114.5	122	112	117	71	68	66	67	3.02	0.54	20.3319	0
48	1	0.85	2.39	3	0.67	4.5	22.7466	4080	1	12	0	2.15	1	1	0	0	21	0	0	0	0	3.52941	2.81176	0.788235	-0.24	0	0		129.5	131	128	131	81	80	80	80	5.27	0.83	22.7466	0
56	1	1.53	1.4	3.4	0.58	4.48	21.3281	4320	1	8	0	1.87	1	1	1	1	21	0	0	0	1	2.22222	0.915033	0.379085	0.47	0	0		158	160	152	164	96	99	94	96.5	4.13	0.7	21.3281	0
41	1	1.65	1.03	3.95	0.67	2.22	20.6401	4500	1	5	0	2.3	0	0	1	0	21	0	210	0	0	2.39394	0.624242	0.406061	1.27	0	0		106.5	98	107	106	64	64	62	63	4.93	0.74	20.6401	0
44	1	0.66	0.8	3.62	0.46	4.97	23.7812	3480	1	15	0	2.96	0	0	1	0	21	0	0	0	0	5.48485	1.21212	0.69697	2.16	0	0		121.5	136	122	121	75	79	72	75.5	5.17	0.93	23.7812	1
60	1	0.95	0.96	2.24	0.25	4.1	18.1449	2400	1	5	0	1.29	0	0	1	1	14	7	60	0	0	2.35789	1.01053	0.263158	0.33	0	0		145	152	148	142	95	79	89	84	3.83	0.76	18.1449	0
53	1	1.37	1.93	3.33	0.53	5.74	17.184	2280	1	1	0	1.96	0	0	1	0	28	0	0	0	0	2.43066	1.40876	0.386861	0.03	0	0		111	115	112	110	69	70	76	73	5.3	0.52	17.184	0
50	1	0.91	0.74	2.63	0.88	3.88	16.6909	2220	1	4	0	1.72	0	0	0	0	21	0	30	0	0	2.89011	0.813187	0.967033	0.98	0	0		113.5	105	115	112	70	72	72	72	5.48	0.66	16.6909	0
54	1	1.39	2.57	5.28	0.98	4.83	23.7354	150	1	24	0	3.89	0	0	0	1	21	14	30	0	0	3.79856	1.84892	0.705036	1.32	0	0		135	142	129	141	95	90	91	90.5	5.35	1.57	23.7354	1
46	1	2.2	0.83	3.89	0.73	4.13	18.8953	360	1	8	0	1.69	0	0	1	0	21	14	30	0	0	1.76818	0.377273	0.331818	0.86	0	0		120.5	123	120	121	85	83	82	82.5	4.03	0.72	18.8953	0
53	1	1.15	2.22	2.99	0.55	4	17.8049	120	0	8	0	1.84	1	1	1	0	28	0	90	0	0	2.6	1.93043	0.478261	-0.38	0	0		122	128	124	120	82	81	76	78.5	3.29	0.41	17.8049	0
46	1	1.06	0.94	3.24	0.34	4.67	19.5239	7080	1	7	0	2.18	0	0	1	0	35	21	30	0	0	3.0566	0.886792	0.320755	1.24	0	0		129.5	144	132	127	71	67	65	66	4.4	0.33	19.5239	0
60	1	1.24	2.37	4.61	1.13	3.96	21.9363	7320	1	9	0	3.37	1	1	0	0	28	0	0	0	0	3.71774	1.91129	0.91129	1	0	0		117	122	119	115	83	81	82	81.5	4.23	1.32	21.9363	0
43	1	1.1	0.9	2.21	0.27	3.48	19.3098	3180	1	7	0	1.11	0	0	1	0	21	0	30	0	0	2.00909	0.818182	0.245455	0.21	0	0		107	112	110	104	69	68	63	65.5	2.05	0.52	19.3098	0
59	1	1.96	1.7	3.95	0.3	3.83	18.8744	1960	1	12	0	1.99	1	1	1	1	14	7	60	0	0	2.01531	0.867347	0.153061	0.29	0	0		155.5	155	159	152	102	103	102	102.5	4	0.74	18.8744	0
55	1	1.01	1.7	3.42	0.46	4.07	18.3585	720	1	10	0	2.41	0	0	1	0	14	14	30	0	0	3.38614	1.68317	0.455446	0.71	0	0		129.5	145	129	130	87	83	79	81	4.23	0.41	18.3585	0
50	1	1.17	2.16	2.87	0.78	5.56	20.0294	2280	1	19	0	1.7	0	0	1	0	42	0	0	0	0	2.45299	1.84615	0.666667	-0.46	0	0		107	108	112	102	62	64	60	62	5	0.68	20.0294	1
48	1	3.26	2.78	5.43	0.72	3.08	17.9853	540	1	15	0	2.17	0	0	0	0	42	0	0	0	0	1.66564	0.852761	0.220859	-0.61	0	0		139	150	139	139	94	89	87	88	4.16	0.68	17.9853	1
59	1	0.81	1.15	1.97	0.52	5	21.1932	2880	1	13	0	1.16	0	0	0	0	35	0	0	0	0	2.4321	1.41975	0.641975	0.01	0	0		121.5	136	118	125	77	71	77	74	3.53	0.68	21.1932	1
55	1	1.54	0.84	3.22	0.41	3.35	18.6335	1680	1	8	0	1.68	0	0	0	0	21	0	210	0	0	2.09091	0.545455	0.266234	0.84	0	0		107.5	109	110	105	70	68	72	70	3.16	0.76	18.6335	0
58	1	0.85	0.63	2.08	0.53	4.19	18.7872	2340	1	13	0	1.23	0	0	1	0	28	28	60	0	0	2.44706	0.741176	0.623529	0.6	0	0		81.5	94	96	67	67	70	69	69.5	3.02	0.6	18.7872	1
55	1	1.94	2.19	5.51	0.46	6.44	18.0427	2800	1	11	0	3.57	0	0	1	1	42	14	0	0	0	2.84021	1.12887	0.237113	1.38	0	0		161.5	187	162	161	103	102	98	100	3.96	0.58	18.0427	0
43	1	0.55	1.09	3.51	0.49	4.3	22.4531	2010	1	18	0	2.96	0	0	0	0	21	28	30	0	0	6.38182	1.98182	0.890909	1.87	0	0		102.5	110	105	100	61	59	54	56.5	6.31	0.48	22.4531	1
52	1	0.89	2.15	3.55	0.79	4.35	21.918	2790	1	13	0	2.66	0	0	1	0	14	14	90	0	0	3.98876	2.41573	0.88764	0.51	0	0		122	135	126	118	89	87	83	85	3.63	0.81	21.918	1
41	1	0.9	1.21	2.34	0.28	5.24	20.3704	2340	1	16	0	1.44	0	0	1	0	21	0	0	0	0	2.6	1.34444	0.311111	0.23	0	0		128	122	131	125	78	77	85	81	3.52	0.64	20.3704	1
40	1	0.79	2.93	4.37	1.04	4.25	29.132	1800	1	24	0	3.58	0	0	0	0	14	7	120	0	0	5.53165	3.70886	1.31646	0.65	0	0		120.5	131	119	122	80	82	75	78.5	8.14	1.9	29.132	1
41	1	0.58	0.62	4.95	0.48	4.76	18.8651	90	0	23	0	4.37	0	0	0	0	21	21	0	0	0	8.53448	1.06897	0.827586	3.75	0	0		109.5	109	110	109	72	76	69	72.5	2.95	0.54	18.8651	1
44	1	1.09	1.6	2.62	0.42	4.06	18.0285	1320	1	11	0	1.53	0	0	0	0	14	7	30	0	0	2.40367	1.46789	0.385321	-0.07	0	0		118	136	115	121	81	79	82	80.5	7.12	0.41	18.0285	0
56	1	1.01	2.12	4.07	0.31	4.42	25.3076	245	1	11	0	3.06	1	1	1	0	35	0	0	0	0	4.0297	2.09901	0.306931	0.94	0	0		106	127	102	110	64	68	65	66.5	5.54	1.14	25.3076	0
42	1	1.75	1.1	3.09	0.56	3.85	21.9731	285	1	23	0	1.34	0	0	1	0	21	0	0	0	0	1.76571	0.628571	0.32	0.24	0	0		117.5	123	117	118	80	78	83	80.5	3.76	0.81	21.9731	1
57	1	0.94	1.68	2.93	0.51	4.02	25.5914	3600	1	9	0	1.99	1	1	0	0	7	7	0	0	0	3.11702	1.78723	0.542553	0.31	0	0		114	116	115	113	73	71	72	71.5	3.69	0.45	25.5914	0
55	1	2.16	1.09	3.01	0.34	4	17.7738	2940	1	11	0	0.85	0	0	1	0	28	7	60	0	0	1.39352	0.50463	0.157407	-0.24	0	0		102.5	91	115	90	59	83	63	73	3.46	0.52	17.7738	0
48	1	0.99	2.32	2.61	0.65	4.29	20.4688	2520	1	4	0	1.62	0	0	1	0	35	0	0	0	0	2.63636	2.34343	0.656566	-0.7	0	0		112.5	112	111	114	71	74	70	72	4.81	0.56	20.4688	0
60	1	1.24	2.25	3.03	0.38	4.7	20.9585	2340	1	7	0	1.79	0	0	0	0	42	0	0	0	0	2.44355	1.81452	0.306452	-0.46	0	0		115.5	137	116	115	107	70	68	69	2.75	0.48	20.9585	0
60	1	1.55	1.77	3.04	0.43	4.66	20.484	150	1	19	0	1.49	0	0	0	0	21	7	0	0	0	1.96129	1.14194	0.277419	-0.28	0	0		127.5	137	131	124	79	81	77	79	3.76	0.89	20.484	1
60	1	0.95	2.05	2.82	0.44	3.88	15.5651	1665	1	13	0	1.87	0	0	1	0	14	7	0	0	0	2.96842	2.15789	0.463158	-0.18	0	0		115	123	117	113	67	63	65	64	3.76	0.41	15.5651	1
51	1	1.39	1.12	2.14	0.43	6.17	21.153	0	0	12	0	0.75	1	1	1	0	21	0	60	0	0	1.53957	0.805755	0.309353	-0.37	0	0		114	116	116	112	71	74	72	73	5.11	0.41	21.153	0
50	1	1.12	1.98	3.14	0.39	4.25	16.5552	2415	1	5	0	2.02	0	0	0	0	21	14	90	0	0	2.80357	1.76786	0.348214	0.04	0	0		107.5	119	110	105	71	68	67	67.5	6.15	0.48	16.5552	0
45	1	1.35	2.82	4.14	0.5	5.06	21.0164	2460	1	10	0	2.79	0	0	0	0	35	21	0	0	0	3.06667	2.08889	0.37037	-0.03	0	0		104	121	102	106	72	69	77	73	7.05	1.07	21.0164	0
46	1	1.3	2.09	4.46	0.7	4.63	28.0082	0	0	19	0	3.16	0	0	1	0	21	7	90	0	0	3.43077	1.60769	0.538462	1.07	0	0		110	110	113	107	71	72	72	72	4.07	0.83	28.0082	1
49	1	1.18	2.86	3.74	0.52	4.86	33.3106	0	0	23	0	2.56	1	1	1	0	21	0	90	0	0	3.16949	2.42373	0.440678	-0.3	0	0		131.5	132	134	129	86	82	81	81.5	5.84	1.47	33.3106	1
58	1	1.31	1.94	0.99	1.62	5.05	20.5751	3360	1	19	0	-0.32	1	1	0	0	14	7	60	0	0	0.755725	1.48092	1.23664	-2.26	0	0		120	121	121	119	78	78	77	77.5	4.23	0.95	20.5751	1
42	1	1.88	2.44	4	0.61	5.1	21.4413	1560	1	3	0	2.12	0	0	0	0	7	7	0	0	0	2.12766	1.29787	0.324468	-0.32	0	0		113.5	120	112	115	70	73	69	71	3.32	0.37	21.4413	0
54	1	1.38	1.33	2.44	0.56	4.55	20.0529	2460	1	7	0	1.06	0	0	0	0	35	0	0	0	0	1.76812	0.963768	0.405797	-0.27	0	0		101.5	106	103	100	59	63	64	63.5	3.02	0.6	20.0529	0
50	1	2.59	1.57	0.43	2.13	5.13	18.5467	2880	1	9	0	-2.16	0	0	0	0	28	7	90	0	0	0.166023	0.606178	0.822394	-3.73	0	0		139.5	143	138	141	84	77	76	76.5	6.28	0.62	18.5467	0
56	1	1.08	1.74	3.98	0.62	4.66	21.1477	1260	1	11	0	2.9	1	1	1	0	35	28	0	0	0	3.68519	1.61111	0.574074	1.16	0	0		113	117	120	106	74	73	76	74.5	5.61	1.01	21.1477	0
49	1	0.76	2.59	3.29	0.69	4.86	18.5713	3060	1	12	0	2.53	1	1	1	0	35	0	0	0	0	4.32895	3.40789	0.907895	-0.06	0	0		116.5	122	122	111	92	86	82	84	5.39	1.36	18.5713	0
55	1	0.77	1.38	2.62	0.53	3.93	19.3709	0	0	11	0	1.85	0	0	0	0	28	0	0	0	0	3.4026	1.79221	0.688312	0.47	0	0		134	132	136	132	88	86	85	85.5	2.99	0.63	19.3709	0
60	1	0.91	1.11	3.17	0.43	4.81	21.0381	600	1	5	0	2.26	0	0	1	0	21	0	0	0	0	3.48352	1.21978	0.472527	1.15	0	0		132.5	140	134	131	81	83	80	81.5	4.26	0.91	21.0381	0
60	1	1.53	1.31	4.54	0.43	4.03	22.6085	1500	1	3	0	3.01	0	0	0	0	21	14	30	0	0	2.96732	0.856209	0.281046	1.7	0	0		125.5	127	127	124	76	75	73	74	3.16	1.43	22.6085	0
57	1	1.22	0.4	1.64	0.38	4.47	20.2664	2670	1	8	0	0.42	0	0	1	0	21	0	0	0	0	1.34426	0.327869	0.311475	0.02	0	0		139.5	137	140	139	75	81	72	76.5	5.01	0.95	20.2664	0
43	1	0.89	1.02	2.64	0.31	4.08	23.5304	3780	1	11	0	1.75	1	1	1	0	42	0	0	0	0	2.96629	1.14607	0.348315	0.73	0	0		105	103	102	108	74	66	69	67.5	6.92	0.7	23.5304	0
51	1	1.16	2	4.14	0.79	4.06	22.2304	2700	1	5	0	2.98	0	0	0	0	7	7	30	0	0	3.56897	1.72414	0.681035	0.98	0	0		114.5	135	125	104	71	74	66	70	2.39	0.41	22.2304	0
55	1	1.26	0.95	2.6	0.56	4.23	21.8826	2640	1	13	0	1.34	0	0	1	0	35	28	0	0	0	2.06349	0.753968	0.444444	0.39	0	0		121	138	124	118	76	73	72	72.5	3.59	0.43	21.8826	1
48	1	1.06	0.66	2.26	0.54	4.69	15.508	2880	1	2	0	1.2	1	1	1	0	28	7	60	0	0	2.13208	0.622642	0.509434	0.54	0	0		92.5	97	92	93	54	58	59	58.5	4.67	0.39	15.508	0
50	1	1.03	1.52	3.38	0.76	4.26	17.6749	2970	1	12	0	2.35	0	0	1	1	14	7	90	0	0	3.28155	1.47573	0.737864	0.83	0	0		167.5	164	163	172	102	106	103	104.5	3.09	0.54	17.6749	0
53	1	1.04	1.65	3.73	0.46	4.69	20.8871	1860	1	10	0	2.69	1	1	1	1	7	49	30	0	0	3.58654	1.58654	0.442308	1.04	0	0		179	187	185	173	109	108	95	101.5	3.46	0.76	20.8871	0
46	1	1.08	3.5	4.82	0.65	5	26.3315	4440	1	16	0	3.74	1	1	1	0	42	0	90	0	0	4.46296	3.24074	0.601852	0.24	0	0		120.5	126	120	121	76	73	78	75.5	4.5	1.59	26.3315	1
48	1	1	1.12	3.04	0.57	4.34	22.8838	2850	1	8	0	2.04	0	0	1	0	7	7	30	0	0	3.04	1.12	0.57	0.92	0	0		111	107	112	110	67	70	67	68.5	3.13	0.56	22.8838	0
49	1	1.16	2.78	4.73	1.03	6.55	23.9277	420	1	22	0	3.57	0	0	1	0	28	14	60	0	0	4.07759	2.39655	0.887931	0.79	0	0		108.5	111	108	109	74	72	73	72.5	6.35	1.49	23.9277	1
55	1	1.21	2.66	0.48	1.89	5.78	20.7793	1050	1	20	0	-0.73	0	0	0	1	7	7	30	0	0	0.396694	2.19835	1.56198	-3.39	0	0		149	154	149		78	74	147	110.5	3.63	0.72	20.7793	1
48	1	1.4	2.04	3.95	0.48	4.9	20.7397	5880	1	10	0	2.55	0	0	0	1	7	14	90	0	0	2.82143	1.45714	0.342857	0.51	0	0		171	175	177	165	113	115	100	107.5	4.1	0.97	20.7397	0
46	1	0.87	2.23	2.89	0.97	4.74	19.4053	3000	1	6	0	2.02	1	1	0	0	7	0	0	0	0	3.32184	2.56322	1.11494	-0.21	0	0		104	109	106	102	63	62	63	62.5	3.26	0.5	19.4053	0
57	1	1.03	1.39	3.24	0.87	3.13	19.0139	300	1	14	0	2.21	0	0	1	0	42	0	0	0	0	3.14563	1.34951	0.84466	0.82	0	0		104	108	107	101	71	68	65	66.5	2.99	0.85	19.0139	1
50	1	1.21	2.39	3.3	0.59	4.72	17.8057	1680	1	10	0	2.09	1	1	1	0	28	7	30	0	0	2.72727	1.97521	0.487603	-0.3	0	0		129	134	125	133	79	77	77	77	2.92	0.68	17.8057	0
60	1	1.32	2.56	3.6	1.12	5.07	16.4453	30	0	10	0	2.28	0	0	0	1	21	7	30	0	0	2.72727	1.93939	0.848485	-0.28	0	0		151	156	160	142	105	123	78	100.5	4.84	0.74	16.4453	0
60	1	1.8	1.24	2.94	0.41	3.61	21.2571	3720	1	8	0	1.14	0	0	0	1	35	0	60	0	0	1.63333	0.688889	0.227778	-0.1	0	0		153.5	155	148	159	94	88	99	93.5	3.56	0.95	21.2571	0
48	1	1.75	2.79	4.19	1.11	4.37	23.512	2511	1	7	0	2.44	0	0	0	0	28	7	30	0	0	2.39429	1.59429	0.634286	-0.35	0	0		107	109	106	108	68	70	67	68.5	3.43	0.85	23.512	0
55	1	0.24	0.56	2.28	0.71	4.86	20.0692	1688	1	2	0	2.04	0	0	0	0	14	0	0	0	0	9.5	2.33333	2.95833	1.48	0	0		113.5	121	115	112	76	74	76	75	3.59	0.56	20.0692	0
46	1	1.09	1.76	2.91	0.37	4.36	19.0538	4260	1	7	0	1.82	0	0	1	0	28	28	0	0	0	2.66972	1.61468	0.33945	0.06	0	0		108.5	111	110	107	73	72	69	70.5	5.1	0.62	19.0538	0
58	1	0.9	1.57	2.98	0.47	4.14	18.0864	1980	1	5	0	2.08	0	0	1	0	7	7	30	0	0	3.31111	1.74444	0.522222	0.51	0	0		108.5	118	114	103	81	74	75	74.5	4.4	0.79	18.0864	0
44	1	2.96	3.35	4.83	0.68	3.97	22.8541	8820	1	4	0	1.87	1	1	1	1	14	0	0	0	0	1.63176	1.13176	0.22973	-1.48	0	0		198	214	200	196	136	131	129	130	4.67	0.62	22.8541	0
53	1	1.62	1.62	3.38	0.51	4.28	16.5741	0	0	6	0	1.76	0	0	1	0	35	0	60	0	0	2.08642	1	0.314815	0.14	0	0		104.5	111	106	103	74	72	73	72.5	2.32	0.74	16.5741	0
41	1	1.75	4.4	5.01	0.64	5.17	21.8192	2820	1	9	0	3.26	0	0	1	0	35	0	120	0	0	2.86286	2.51429	0.365714	-1.14	0	0		107	119	116	98	68	63	53	58	4.43	0.39	21.8192	0
46	1	1.45	1.96	3.69	0.43	4.93	17.5093	240	1	12	0	2.24	0	0	1	0	28	14	30	0	0	2.54483	1.35172	0.296552	0.28	0	0		89	96	91	87	64	60	59	59.5	2.22	0.5	17.5093	0
54	1	0.87	1.82	2.92	0.6	4.97	20.727	60	0	4	0	2.05	0	0	0	0	35	7	0	0	0	3.35632	2.09195	0.689655	0.23	0	0		110	116	114	106	69	70	70	70	4.03	0.64	20.727	0
60	1	1.38	1.22	3.3	0.53	3.47	19.7551	2190	1	12	0	1.92	0	0	1	0	7	7	0	0	0	2.3913	0.884058	0.384058	0.7	0	0		116.5	125	118	115	81	80	76	78	7.18	0.6	19.7551	0
46	1	1.47	2.02	2.71	0.85	5.14	19.0828	2700	1	7	0	1.24	0	0	1	1	28	7	30	0	0	1.84354	1.37415	0.578231	-0.78	0	0		142.5	141	145	140	87	87	89	88	4.26	0.62	19.0828	0
45	1	0.93	1.64	2.67	0.58	4.8	18.617	3060	1	16	0	1.74	0	0	1	0	35	0	0	0	0	2.87097	1.76344	0.623656	0.1	0	0		116	122	114	118	68	62	65	63.5	3.52	0.64	18.617	1
53	1	1.06	1.2	2.83	0.55	3.76	20.3936	1560	1	9	0	1.77	1	1	1	0	35	0	0	0	0	2.66981	1.13208	0.518868	0.57	0	0		130	142	131	129	73	71	73	72	3.66	1.05	20.3936	0
47	1	1.11	4.73	3.96	0.62	4.84	21.5176	2460	1	13	0	2.85	0	0	0	0	28	0	0	0	0	3.56757	4.26126	0.558559	-1.88	0	0		110	119	112	108	74	73	73	73	2.65	0.7	21.5176	1
43	1	1.35	2.71	4.53	0.8	4.49	24.4637	2248	1	9	0	3.18	0	0	0	0	14	14	90	0	0	3.35556	2.00741	0.592593	0.47	0	0		120	122	121	119	69	66	69	67.5	2.89	0.7	24.4637	0
49	1	1.85	2.03	3.36	0.48	3.08	21.985	3300	1	8	0	1.51	1	1	1	0	42	0	60	0	0	1.81622	1.0973	0.259459	-0.52	0	0		104	105	104	104	63	64	61	62.5	3.63	0.74	21.985	0
53	1	0.88	2.87	5.59	6.63	2.23	16.6568	0	0	16	0	4.71	0	0	1	0	35	21	30	0	0	6.35227	3.26136	7.53409	1.84	0	0		101	107	102	100	70	69	69	69	3.59	0.66	16.6568	1
52	1	1.33	5.39	6.03	0.68	3.71	21.2295	2430	1	13	0	4.7	0	0	1	0	21	0	0	0	0	4.53383	4.05263	0.511278	-0.69	0	0		117	108	123	111	62	60	64	62	3.93	0.52	21.2295	1
46	1	1.66	1.03	3.55	0.57	4.57	19.0921	3060	1	7	0	1.89	0	0	1	0	21	63	90	0	0	2.13855	0.620482	0.343374	0.86	0	0		123	132	126	120	86	86	85	85.5	4.27	0.7	19.0921	0
54	1	0.83	1.29	2.44	0.54	4.82	21.5233	2820	1	9	0	1.61	0	0	0	1	35	0	60	0	0	2.93976	1.55422	0.650602	0.32	0	0		139.5	154	137	142	93	92	91	91.5	4.57	1.16	21.5233	0
60	1	1.71	5.37	5.57	0.46	4.1	20.4618	250	1	13	0	3.86	0	0	1	1	7	7	0	0	0	3.25731	3.14035	0.269006	-1.51	0	0		175.5	188	178	173	100	99	103	101	3.02	0.52	20.4618	1
41	1	0.76	1.31	2.58	1.16	3.89	24.3375	840	1	12	0	1.82	0	0	0	1	14	7	30	0	0	3.39474	1.72368	1.52632	0.51	0	0		141.5	160	146	137	93	91	87	89	6.04	0.83	24.3375	0
44	1	1.13	1.82	4.29	0.61	4.86	21.4835	2640	1	4	0	3.16	0	0	1	0	21	14	30	0	0	3.79646	1.61062	0.539823	1.34	0	0		116.5	118	113	120	73	68	79	73.5	3.12	0.41	21.4835	0
47	1	0.83	1.72	2.26	0.52	3.6	20.5227	2700	1	10	0	1.43	0	0	1	0	35	0	300	0	0	2.72289	2.07229	0.626506	-0.29	0	0		129.5	143	132	127	80	72	74	73	3.53	0.5	20.5227	0
52	1	0.82	1.43	3.48	0.84	3.8	17.9787	6720	1	7	0	2.66	0	0	0	0	21	0	0	0	0	4.2439	1.7439	1.02439	1.23	0	0		108	115	108	108	70	67	70	68.5	4.33	0.76	17.9787	0
52	1	0.99	1.33	3.75	0.73	4.78	19.0756	360	1	19	0	2.76	0	0	1	0	21	7	30	0	0	3.78788	1.34343	0.737374	1.43	0	0		102	110	106	98	62	61	58	59.5	2.69	0.81	19.0756	1
41	1	0.84	0.64	2.05	0.54	4.53	23.6102	70	0	13	0	1.21	0	0	1	1	21	0	30	0	0	2.44048	0.761905	0.642857	0.57	0	0		139	143	142	136	89	93	91	92	4.1	0.72	23.6102	1
53	1	0.99	1.06	2.74	0.41	4.63	17.3136	3420	1	13	0	1.75	1	1	1	0	35	0	0	0	0	2.76768	1.07071	0.414141	0.69	0	0		122	127	128	116	70	61	73	67	4.47	0.6	17.3136	1
51	1	0.61	1.5	1.81	0.52	5.51	19.2966	0	0	12	0	1.2	0	0	0	0	35	0	210	0	0	2.96721	2.45902	0.852459	-0.3	0	0		134	136	135	133	87	81	81	81	5.34	0.72	19.2966	0
44	1	1.87	1.03	3.28	0.49	4.06	16.745	3240	1	11	0	1.41	0	0	1	1	14	7	30	0	0	1.75401	0.550802	0.262032	0.38	0	0		145	152	149	141	81	81	82	81.5	4.5	0.76	16.745	0
55	1	2.1	1.71	4.1	0.72	5.41	16.3255	3720	1	5	0	2	0	0	1	1	21	14	90	0	0	1.95238	0.814286	0.342857	0.29	0	0		151	143	157	145	99	101	98	99.5	6.55	0.7	16.3255	0
44	1	1.01	1.65	3.39	0.68	4.19	18.4102	60	0	8	0	2.38	0	0	0	0	14	14	0	0	0	3.35644	1.63366	0.673267	0.73	0	0		104.5	105	106	103	63	65	65	65	2.95	0.29	18.4102	0
52	1	1.05	3.52	3.52	0.49	4.52	36.329	0	0	5	0	2.47	0	0	1	1	21	0	0	0	0	3.35238	3.35238	0.466667	-1.05	0	0		158	144	153	163	93	101	86	93.5	3.46	0.7	36.329	0
52	1	1.47	3.72	3.97	0.75	3.66	18.5594	2460	1	13	0	2.5	1	1	0	0	35	0	60	0	0	2.70068	2.53061	0.510204	-1.22	0	0		123.5	140	120	127	78	72	73	72.5	3.59	1.16	18.5594	1
55	1	0.46	0.52	1.2	0.29	5.02	21.9192	2520	1	12	0	0.74	0	0	1	1	35	0	0	0	0	2.6087	1.13043	0.630435	0.22	0	0		157.5	160	162	153	96	97	98	97.5	4.5	0.66	21.9192	0
59	1	1.31	1.69	3.11	0.43	4.05	18.8623	3000	1	12	0	1.8	1	1	1	0	14	7	90	0	0	2.37405	1.29008	0.328244	0.11	0	0		118	129	118	118	65	63	63	63	5.82	0.7	18.8623	0
53	1	1.18	0.95	2.58	0.24	4.1	21.4037	3060	1	10	0	1.4	0	0	1	0	7	7	60	0	0	2.18644	0.805085	0.20339	0.45	0	0		121.5	128	128	115	80	51	75	63	6.01	1.05	21.4037	0
49	1	0.87	1.69	3.15	1.2	5.17	22.5323	0	0	20	0	2.28	0	0	0	1	28	0	30	0	0	3.62069	1.94253	1.37931	0.59	0	0		146.5	157	149	144	98	91	92	91.5	5.12	1.08	22.5323	1
52	1	1.51	2.22	4.54	0.53	3.88	16.9403	2160	1	7	0	3.03	0	0	1	0	35	0	90	0	0	3.00662	1.4702	0.350993	0.81	0	0		133.5	155	136	131	82	87	81	84	4.44	0.66	16.9403	0
41	1	1.13	1.34	2.62	0.69	4.47	24.9479	2340	1	7	0	1.49	0	0	0	0	14	7	60	0	0	2.31858	1.18584	0.610619	0.15	0	0		125.5	125	126	125	76	80	74	77	6.31	1.18	24.9479	0
47	1	0.92	1.23	2.42	0.49	4.39	18.4977	3660	1	4	0	1.5	0	0	1	0	42	0	0	0	0	2.63043	1.33696	0.532609	0.27	0	0		126	139	132	120	79	78	73	75.5	3.19	0.43	18.4977	0
56	1	0.9	1.15	3.02	0.51	4.66	19.5789	1260	1	7	0	2.12	0	0	1	0	14	7	60	0	0	3.35556	1.27778	0.566667	0.97	0	0		128.5	137	128	129	71	62	67	64.5	6.22	0.43	19.5789	0
41	1	1.25	1.68	3.62	0.47	4.76	23.583	3000	1	12	0	2.37	0	0	1	0	21	7	0	0	0	2.896	1.344	0.376	0.69	0	0		115	109	115	115	76	75	75	75	3.77	0.87	23.583	0
48	1	1.3	1.91	3.79	0.55	5.47	20.0436	2520	1	14	0	2.49	0	0	0	0	21	14	90	0	0	2.91538	1.46923	0.423077	0.58	0	0		102	107	104	100	59	59	59	59	3.96	0.58	20.0436	1
53	1	1.24	0.74	2.7	0.44	3.94	51.0658	450	1	3	0	1.46	0	0	1	0	14	7	0	0	0	2.17742	0.596774	0.354839	0.72	0	0		122	137	126	118	72	78	68	73	4.07	0.81	51.0658	0
52	1	0.8	1.29	3.05	0.77	5.18	19.292	2940	1	2	0	2.25	0	0	1	0	14	0	0	0	0	3.8125	1.6125	0.9625	0.96	0	0		108	110	110	106	67	69	71	70	3.37	0.68	19.292	0
45	1	0.98	1.73	2.88	0.48	3.95	21.7013	600	1	14	0	1.9	0	0	0	0	0	0	0	0	0	2.93878	1.76531	0.489796	0.17	0	0		136.5	142	143	130	90	89	83	86	3.81	1.01	21.7013	1
56	1	1.5	1.31	4.35	0.54	4.06	24.6367	5280	1	13	0	2.85	0	0	1	0	42	35	30	0	0	2.9	0.873333	0.36	1.54	0	0		110	118	113	107	72	72	67	69.5	4.81	0.75	24.6367	1
52	1	1.25	2.93	3.29	0.68	4.27	21.0525	2790	1	4	0	2.04	1	1	1	0	7	7	30	0	0	2.632	2.344	0.544	-0.89	0	0		103.5	103	104	103	64	68	64	66	4.33	1.14	21.0525	0
53	1	0.64	1.52	3.23	0.89	4.34	21.5225	3360	1	9	0	2.59	1	1	1	0	28	0	0	0	0	5.04688	2.375	1.39062	1.07	0	0		111.5	111	111	112	70	67	64	65.5	3.26	0.56	21.5225	0
52	1	1.27	1.26	3.24	0.41	4.13	20.6069	2220	1	7	0	1.97	1	1	1	1	28	0	0	0	0	2.55118	0.992126	0.322835	0.71	0	0		143.5	144	141	146	87	87	87	87	4.5	0.43	20.6069	0
51	1	0.55	0.99	1.85	0.63	5.99	19.428	2400	1	7	0	1.3	0	0	0	0	28	7	60	0	0	3.36364	1.8	1.14545	0.31	0	0		121	134	123	119	73	77	69	73	4.03	0.56	19.428	0
47	1	1.31	2.52	1.01	2.05	4.08	21.4207	1590	1	19	0	-0.3	0	0	1	0	14	7	0	0	0	0.770992	1.92366	1.56489	-2.82	0	0		136.5	148	143	130	77	84	75	79.5	7.02	1.03	21.4207	1
60	1	1.06	1.75	3.46	0.41	4.28	22.9525	2220	1	11	0	2.4	1	1	1	0	35	0	0	0	0	3.26415	1.65094	0.386792	0.65	0	0		114.5	110	111	118	70	70	69	69.5	4	0.74	22.9525	0
43	1	0.49	0.87	1.91	0.34	4.48	25.6281	0	0	14	0	1.42	0	0	0	1	21	0	420	0	0	3.89796	1.77551	0.693878	0.55	0	0		146	156	151	141	103	98	95	96.5	6.62	1.49	25.6281	1
50	1	1.99	2.22	4.19	0.21	3.45	19.0266	2340	1	7	0	2.2	0	0	1	0	7	7	0	0	0	2.10553	1.11558	0.105528	-0.02	0	0		131.5	141	137	126	91	88	88	88	6.75	0.5	19.0266	0
55	1	1.3	0.51	0.4	1.15	4.09	21.9604	3060	1	10	0	-0.9	1	1	1	0	14	7	90	0	0	0.307692	0.392308	0.884615	-1.41	0	0		107.5	115	108	107	70	66	73	69.5	3.76	0.74	21.9604	0
60	1	0.96	1.86	2.64	0.76	4.29	20.6241	720	1	12	0	1.68	0	0	1	0	14	7	60	0	0	2.75	1.9375	0.791667	-0.18	0	0		130.5	139	129	132	78	75	80	77.5	4.64	0.6	20.6241	0
43	1	0.94	0.43	1.82	0.27	4.38	23.4202	420	1	15	0	0.88	0	0	0	0	21	0	0	0	0	1.93617	0.457447	0.287234	0.45	0	0		122.5	130	123	122	71	68	73	70.5	5.31	0.39	23.4202	1
54	1	0.84	1.31	2.96	0.86	5.03	18.1077	2220	1	8	0	2.12	0	0	1	0	21	7	60	0	0	3.52381	1.55952	1.02381	0.81	0	0		121	122	124	118	77	76	73	74.5	3.36	0.68	18.1077	0
45	1	0.79	0.79	1.56	0.65	4.42	11.7061	2760	1	7	0	0.77	1	1	1	0	35	0	0	0	0	1.97468	1	0.822785	-0.02	0	0		91.5	95	92	91	46	46	49	47.5	2.52	0.5	11.7061	0
45	1	1.9	1.09	3.33	0.81	4.91	17.7776	2640	1	12	0	1.43	0	0	1	0	28	14	30	0	0	1.75263	0.573684	0.426316	0.34	0	0		123.5	133	130	117	87	88	81	84.5	4.3	0.52	17.7776	0
55	1	1.55	1.3	3.9	0.54	4.22	16.9944	2430	1	3	0	2.35	0	0	1	0	7	7	0	0	0	2.51613	0.83871	0.348387	1.05	0	0		117.5	121	113	122	87	82	79	80.5	3.22	0.56	16.9944	0
52	1	1.41	1.88	4.08	0.38	4.12	20.1811	120	0	7	0	2.67	0	0	0	0	21	7	30	0	0	2.89362	1.33333	0.269504	0.79	0	0		99.5	104	102	97	56	56	53	54.5	5.2	0.33	20.1811	0
48	1	0.88	1.79	3.32	0.46	4.27	18.1618	1740	1	11	0	2.44	0	0	1	0	21	0	90	0	0	3.77273	2.03409	0.522727	0.65	0	0		110.5	112	108	113	80	81	79	80	4.91	2.05	18.1618	0
50	1	1.41	2.71	4.97	0.96	5.18	19.301	5790	1	9	0	3.56	0	0	1	0	35	14	0	0	0	3.52482	1.92199	0.680851	0.85	0	0		121.5	127	122	121	84	86	87	86.5	4.73	0.85	19.301	0
41	1	1.71	1.29	1.45	1.5	5.75	21.3548	2160	1	16	0	-0.26	0	0	1	0	14	7	90	0	0	0.847953	0.754386	0.877193	-1.55	0	0		125	126	128	122	81	81	82	81.5	9.07	0.54	21.3548	1
50	1	0.77	1.11	2.26	0.96	5.57	20.0559	2700	1	2	0	1.49	0	0	1	0	28	0	0	0	0	2.93507	1.44156	1.24675	0.38	0	0		121	114	121	121	66	72	69	70.5	3.43	0.54	20.0559	0
59	1	0.33	1.25	3.2	0.63	3.13	17.4855	60	0	9	0	2.87	0	0	1	0	21	14	0	0	0	9.69697	3.78788	1.90909	1.62	0	0		113	117	111	115	67	65	65	65	3.02	0.52	17.4855	0
49	1	1.05	2.78	3.97	0.4	4.79	26.1436	5760	1	8	0	2.92	0	0	0	0	21	0	210	0	0	3.78095	2.64762	0.380952	0.14	0	0		137	140	141	133	88	90	86	88	5.98	1.3	26.1436	0
60	1	1.31	1.39	3.18	0.55	4.35	19.8136	90	0	11	0	1.87	0	0	1	0	14	21	30	0	0	2.42748	1.06107	0.419847	0.48	0	0		118	138	119	117	81	75	78	76.5	4.67	0.89	19.8136	0
49	1	0.97	1.57	3.1	0.58	4.89	21.1553	1890	1	3	0	2.13	0	0	1	0	42	21	30	0	0	3.19588	1.61856	0.597938	0.56	0	0		115.5	124	114	117	76	77	80	78.5	5.21	0.81	21.1553	0
45	1	0.9	1.98	3.34	0.56	3.38	19.0451	180	1	15	0	2.44	0	0	0	0	14	14	30	1	1	3.71111	2.2	0.622222	0.46	1	0		111	120	113	109	67	66	64	65	6.51	0.46	19.0451	1
55	1	1.41	1.75	2.91	0.48	4.55	20.5738	4140	1	11	0	1.5	0	0	0	0	35	0	60	0	0	2.06383	1.24113	0.340426	-0.25	0	0		110.5	110	109	112	68	68	64	66	3.43	0.89	20.5738	0
56	1	0.99	2.79	4.96	1.56	4.93	29.9036	3540	1	13	0	3.97	0	0	1	0	21	0	60	0	0	5.0101	2.81818	1.57576	1.18	0	0		127.5	139	127	128	84	79	82	80.5	5.75	1.96	29.9036	1
54	1	1.5	2.65	4.88	1.46	4.35	23.0204	5400	1	13	0	3.38	1	1	1	0	35	0	60	0	0	3.25333	1.76667	0.973333	0.73	0	0		109.5	121	112	107	83	79	77	78	5.54	0.76	23.0204	1
53	1	1.47	1.47	3.69	1.03	4.25	17.7564	2190	1	5	0	2.22	0	0	1	0	7	7	30	0	0	2.5102	1	0.70068	0.75	0	0		138	151	149	127	84	80	89	84.5	2.82	0.6	17.7564	0
47	1	1.15	1.35	3.2	0.86	4.19	19.6194	420	1	13	0	2.05	0	0	0	0	21	0	120	0	0	2.78261	1.17391	0.747826	0.7	0	0		117.5	128	115	120	68	66	67	66.5	3.19	0.41	19.6194	1
54	1	1.41	0.83	3.3	0.72	3.4	21.9735	0	0	8	0	1.89	0	0	1	1	21	0	0	0	0	2.34043	0.588652	0.510638	1.06	0	0		143	147	142	144	90	89	99	94	6.01	0.23	21.9735	0
53	1	1.46	1.69	2.44	0.32	5.74	19.6428	0	0	5	0	0.98	0	0	0	0	35	0	30	0	0	1.67123	1.15753	0.219178	-0.71	0	0		107.5	117	108	107	70	68	70	69	4.67	1.14	19.6428	0
41	1	2.41	3.04	4.01	0.39	3.22	17.354	2280	1	10	0	1.6	0	0	1	0	35	0	0	0	0	1.6639	1.26141	0.161826	-1.44	0	0		132	140	135	129	83	80	82	81	2.48	0.64	17.354	0
56	1	1.22	2.07	3.81	1.24	4.18	20.8264	540	1	10	0	2.59	0	0	0	0	21	21	0	0	0	3.12295	1.69672	1.01639	0.52	0	0		116	117	116	116	75	73	94	83.5	4.33	0.91	20.8264	0
49	1	1.13	1.56	2.54	0.34	3.83	21.9316	2820	1	7	0	1.41	0	0	1	0	14	7	30	0	0	2.24779	1.38053	0.300885	-0.15	0	0		112.5	121	114	111	75	75	73	74	3.83	0.99	21.9316	0
60	1	0.84	2.98	4.02	0.47	3.81	22.2221	3960	1	12	0	3.18	1	1	1	1	28	35	0	0	0	4.78571	3.54762	0.559524	0.2	0	0		142.5	151	143	142	83	75	74	74.5	7.23	0.62	22.2221	0
48	1	1.45	2.06	2.91	0.82	6.27	19.77	2820	1	7	0	1.46	0	0	1	0	35	7	30	0	0	2.0069	1.42069	0.565517	-0.6	0	0		98.5	99	96	101	68	65	65	65	4.63	0.74	19.77	0
48	1	1.25	0.79	2.87	0.39	3.94	19.4874	2490	1	5	0	1.62	1	1	1	1	7	7	60	0	0	2.296	0.632	0.312	0.83	0	0		185.5	188	185	186	115	109	115	112	2.18	0.6	19.4874	0
51	1	0.56	1.81	2.15	0.81	3.81	18.4911	2040	1	16	0	1.59	0	0	1	0	35	0	90	0	0	3.83929	3.23214	1.44643	-0.22	0	0		111	109	111	111	73	69	68	68.5	4	0.56	18.4911	1
59	1	0.97	2.64	2.78	0.57	4.5	17.4412	540	1	10	0	1.81	0	0	1	0	35	0	90	0	0	2.86598	2.72165	0.587629	-0.83	0	0		89.5	90	89	90	57	56	54	55	3.63	0.68	17.4412	0
41	1	1.33	3.57	4.65	0.6	4.31	25.0211	210	1	11	0	3.32	0	0	1	0	14	7	150	0	0	3.49624	2.68421	0.451128	-0.25	0	0		127.5	129	127	128	82	83	78	80.5	5.37	1.38	25.0211	0
58	1	1.26	1.33	2.94	0.52	5.44	21.1835	2580	1	15	0	1.68	0	0	1	0	35	0	0	0	0	2.33333	1.05556	0.412698	0.35	0	0		125	133	124	126	88	78	74	76	3.73	0.91	21.1835	1
49	1	1.01	0.8	2.49	0.6	4.01	21.0427	4620	1	10	0	1.48	0	0	0	0	28	0	90	0	0	2.46535	0.792079	0.594059	0.68	0	0		99	106	101	97	62	59	64	61.5	5.72	0.46	21.0427	0
60	1	1.35	2.78	3.5	0.71	4.66	24.7133	2430	1	9	0	2.15	0	0	1	1	7	7	30	0	0	2.59259	2.05926	0.525926	-0.63	0	0		141.5	156	140	143	94	93	95	94	5.88	1.05	24.7133	0
57	1	0.92	2.71	3.97	0.7	4.68	25.6831	1980	1	20	0	3.05	0	0	1	0	21	0	0	0	0	4.31522	2.94565	0.76087	0.34	0	0		123.5	133	123	124	86	84	81	82.5	4.91	1.22	25.6831	1
48	1	1.43	2.39	3.74	0.68	4.36	19.9197	2910	1	11	0	2.31	0	0	1	0	21	21	60	0	0	2.61538	1.67133	0.475524	-0.08	0	0		115	124	115	115	70	73	72	72.5	2.76	0.35	19.9197	0
44	1	0.91	1.01	1.85	0.47	5.67	21.2153	2520	1	7	0	0.94	0	0	1	0	35	0	0	0	0	2.03297	1.10989	0.516484	-0.07	0	0		111	115	109	113	61	58	60	59	5.2	0.54	21.2153	0
60	1	0.98	2.31	3.11	0.35	5.47	20.4636	120	0	22	0	2.13	0	0	1	1	21	0	0	0	0	3.17347	2.35714	0.357143	-0.18	0	0		164.5	164	166	163	102	104	101	102.5	4.74	1.67	20.4636	1
41	1	1.16	0.54	2.39	0.48	4.12	21.7452	4350	1	6	0	1.23	0	0	1	0	28	70	60	0	0	2.06034	0.465517	0.413793	0.69	0	0		112	111	112	112	78	78	79	78.5	4.83	0.66	21.7452	0
51	1	1.56	3.07	3.62	0.3	4.42	20.8953	0	0	13	0	2.06	0	0	0	0	21	14	0	0	0	2.32051	1.96795	0.192308	-1.01	0	0		113	113	111	115	73	76	79	77.5	2.69	0.56	20.8953	1
59	1	1.53	2.4	3.49	0.94	4.1	20.6899	0	0	16	0	1.96	0	0	1	0	14	0	0	0	0	2.28105	1.56863	0.614379	-0.44	0	0		113.5	115	115	112	79	74	75	74.5	3.83	1.2	20.6899	1
41	1	0.93	2.15	3.36	0.27	4.61	23.084	5400	1	12	0	2.43	0	0	0	0	35	0	60	0	0	3.6129	2.31183	0.290323	0.28	0	0		112	113	113	111	69	70	75	72.5	2.76	0.33	23.084	0
48	1	0.86	2.29	2.48	0.54	3.58	21.079	3750	1	13	0	1.62	0	0	1	0	35	21	0	0	0	2.88372	2.66279	0.627907	-0.67	0	0		132	146	133	131	80	84	78	81	3.49	0.72	21.079	1
53	1	0.95	1.25	2.83	0.51	4.48	19.8868	2100	1	7	0	1.88	0	0	1	0	14	7	60	0	0	2.97895	1.31579	0.536842	0.63	0	0		113.5	131	117	110	70	65	62	63.5	3.73	0.7	19.8868	0
56	1	0.71	1.23	2.59	0.56	4.62	19.2188	840	1	4	0	1.88	0	0	0	0	7	7	0	0	0	3.64789	1.73239	0.788732	0.65	0	0		128.5	145	130	127	62	67	65	66	4.5	0.48	19.2188	0
58	1	1.55	1.14	3.23	0.35	3.44	16.8477	3240	1	7	0	1.68	1	1	0	1	28	14	60	0	0	2.08387	0.735484	0.225806	0.54	0	0		145.5	164	142	149	73	78	75	76.5	3.96	0.52	16.8477	0
50	1	1.16	2.9	3.76	0.64	3.5	18.4305	3000	1	8	0	2.6	0	0	0	0	21	7	60	0	0	3.24138	2.5	0.551724	-0.3	0	0		102	100	100	104	63	63	55	59	4.77	0.52	18.4305	0
55	1	0.75	1.14	2.28	0.42	3.65	24.3072	3570	1	3	0	1.53	1	1	1	0	21	7	30	0	0	3.04	1.52	0.56	0.39	0	0		106	105	112	100	66	71	63	67	5.27	0.68	24.3072	0
42	1	0.65	1.47	2.74	0.82	4.79	17.935	210	1	20	0	2.09	0	0	1	1	21	14	0	0	0	4.21538	2.26154	1.26154	0.62	0	0		146	140	148	144	94	93	95	94	3.44	0.85	17.935	1
46	1	1	1.94	2.87	0.95	4.74	22.4853	3240	1	7	0	1.87	0	0	1	1	35	0	0	0	0	2.87	1.94	0.95	-0.07	0	0		148.5	157	150	147	108	95	92	93.5	5.74	1.18	22.4853	0
46	1	0.72	1.2	2.6	0.54	4.76	22.507	3000	1	7	0	1.88	1	1	0	0	28	7	0	0	0	3.61111	1.66667	0.75	0.68	0	0		122.5	136	125	120	82	81	72	76.5	5.24	0.89	22.507	0
52	1	1.53	1.49	3.84	1.16	4.48	19.0039	2520	1	10	0	2.31	0	0	1	0	21	14	90	0	0	2.5098	0.973856	0.75817	0.82	0	0		98.5	102	100	97	65	66	65	65.5	4.7	0.45	19.0039	0
42	1	1.07	2.19	4.01	0.86	4	24.11	6960	1	5	0	2.94	1	1	1	0	35	0	30	0	0	3.74766	2.04673	0.803738	0.75	0	0		108	108	108	108	67	74	73	73.5	2.85	0.81	24.11	0
42	1	0.97	2.18	3.33	0.52	3.73	20.6575	2190	1	5	0	2.36	1	1	1	0	7	14	60	0	0	3.43299	2.24742	0.536082	0.18	0	0		93.5	104	92	95	66	56	60	58	2.92	0.43	20.6575	0
50	1	1.26	0.63	2.53	1.02	4.19	24.3636	360	1	19	0	1.27	0	0	0	1	21	7	60	0	0	2.00794	0.5	0.809524	0.64	0	0		161	175	158	164	104	106	98	102	4.77	2.23	24.3636	1
51	1	1.14	2.4	3.08	0.37	4.26	22.5534	2130	1	6	0	1.94	1	1	0	0	14	0	60	0	0	2.70175	2.10526	0.324561	-0.46	0	0		109.5	125	112	107	71	66	66	66	5.54	0.29	22.5534	0
59	1	1.64	3.3	4.03	0.53	4.18	20.6722	1925	1	9	0	2.39	0	0	1	0	14	7	0	0	0	2.45732	2.0122	0.323171	-0.91	0	0		125.5	130	126	125	75	71	75	73	5.01	0.87	20.6722	0
58	1	0.75	0.92	2.27	0.32	4.69	22.3732	2880	1	12	0	1.52	1	1	1	0	35	14	0	0	0	3.02667	1.22667	0.426667	0.6	0	0		132.5	135	136	129	75	80	78	79	5.27	0.35	22.3732	0
58	1	1.05	2.03	4.35	0.97	3.77	19.9599	4260	1	11	0	3.3	1	1	0	0	28	0	0	0	0	4.14286	1.93333	0.92381	1.27	0	0		113.5	131	109	118	78	70	67	68.5	4.8	0.83	19.9599	0
44	1	0.65	1.56	1.9	0.3	4.13	18.9373	2150	1	16	0	1.25	0	0	1	0	7	7	90	0	0	2.92308	2.4	0.461538	-0.31	0	0		103.5	108	105	102	65	59	71	65	3.73	0.62	18.9373	1
51	1	0.71	0.79	1.76	0.83	5.47	18.604	2700	1	9	0	1.05	1	1	0	0	42	0	0	0	0	2.47887	1.11268	1.16901	0.26	0	0		124	137	124	124	83	80	74	77	3.93	0.52	18.604	0
50	1	1.48	2.02	3.17	0.62	4.75	21.3715	3060	1	11	0	1.69	0	0	0	0	28	7	60	0	0	2.14189	1.36486	0.418919	-0.33	0	0		123.5	124	128	119	65	63	67	65	4.81	0.56	21.3715	0
42	1	1.44	0.98	2.27	0.4	4.19	20.7207	2580	1	13	0	0.83	0	0	1	0	28	0	0	0	0	1.57639	0.680556	0.277778	-0.15	0	0		102	107	105	99	54	67	55	61	2.99	0.68	20.7207	1
41	1	0.79	0.56	1.94	0.32	3.69	20.3002	1920	1	10	0	1.15	0	0	0	0	35	0	0	0	0	2.4557	0.708861	0.405063	0.59	0	0		135.5	145	141	130	80	77	74	75.5	3.73	0.68	20.3002	0
53	1	0.83	1	2.71	0.52	3.87	17.2902	2160	1	7	0	1.88	0	0	1	0	7	7	30	0	0	3.26506	1.20482	0.626506	0.88	0	0		98	106	97	99	50	56	56	56	2.66	0.79	17.2902	0
46	1	0.99	1.2	3.15	0.44	5.19	25.5882	360	1	10	0	2.16	1	1	0	0	14	21	0	0	0	3.18182	1.21212	0.444444	0.96	0	0		133.5	150	137	130	88	79	76	77.5	7.12	1.97	25.5882	0
45	1	1.51	2.36	3.59	0.44	3.96	22.05	3330	1	22	0	2.08	1	1	1	1	7	7	0	0	0	2.37748	1.56291	0.291391	-0.28	0	0		154	155	154	154	96	96	97	96.5	4.57	1.72	22.05	1
58	1	1.06	1.92	2.56	0.48	4.9	19.9658	3345	1	9	0	1.5	0	0	1	0	28	28	0	0	0	2.41509	1.81132	0.45283	-0.42	0	0		108.5	117	108	109	74	70	72	71	4.23	0.89	19.9658	0
42	1	2.05	1.58	3.49	0.46	4.09	20.9299	2820	1	13	0	1.44	0	0	1	0	28	0	30	0	0	1.70244	0.770732	0.22439	-0.14	0	0		119	123	117	121	78	74	73	73.5	4.23	0.85	20.9299	1
56	1	0.82	0.71	2.19	0.39	3.46	15.2877	200	1	7	0	1.37	1	1	1	1	21	7	30	0	0	2.67073	0.865854	0.47561	0.66	0	0		145.5	141	143	148	94	93	97	95	5.1	0.5	15.2877	0
48	1	0.87	1.65	2.74	0.84	5.06	26.2461	420	1	22	0	1.87	0	0	1	0	35	42	60	0	0	3.14943	1.89655	0.965517	0.22	0	0	0	115	119	116	114	74	74	72	73	5.91	1.12	26.2461	1
52	1	1.3	1.82	3.37	0.42	4.44	24.4245	5580	1	12	0	2.07	1	1	1	0	35	0	30	0	0	2.59231	1.4	0.323077	0.25	0	0		118	118	125	111	98	76	73	74.5	2.55	0.45	24.4245	0
45	1	0.8	1.83	3.61	1.23	4.28	29.7869	3360	1	14	0	2.81	1	1	1	1	42	7	0	0	0	4.5125	2.2875	1.5375	0.98	0	0		137	158	133	141	87	92	90	91	6.78	1.78	29.7869	1
58	1	1.3	1.07	2.35	0.26	3.74	17.9248	4020	1	5	0	1.05	0	0	1	0	35	0	60	0	0	1.80769	0.823077	0.2	-0.02	0	0		133	138	132	134	90	90	89	89.5	6.41	0.58	17.9248	0
48	1	1.21	1.74	3.77	2.36	3.65	19.5578	2520	1	15	0	2.56	0	0	1	0	28	0	60	1	0	3.1157	1.43802	1.95041	0.82	1	0		104.5	100	108	101	65	68	67	67.5	5.2	0.54	19.5578	1
57	1	1.34	1.41	2.32	0.51	4.1	13.9703	3240	1	6	0	0.98	1	1	1	1	35	0	0	0	0	1.73134	1.05224	0.380597	-0.43	0	0		171	176	168	174	100	99	103	101	4.23	0.64	13.9703	0
56	1	1.12	1.03	2.16	0.31	5.21	19.3773	6720	1	16	0	1.04	1	1	1	0	28	0	60	0	0	1.92857	0.919643	0.276786	0.01	0	0		129	147	132	126	80	76	77	76.5	4.3	0.6	19.3773	1
41	1	1.06	2.08	3.52	0.69	3.84	28.3737	1860	1	24	0	2.46	1	1	1	0	42	0	60	0	0	3.32075	1.96226	0.650943	0.38	0	0		133	144	134	132	87	90	87	88.5	7.22	2.65	28.3737	1
48	1	1.29	2.57	3.55	0.43	4.48	19.8857	3600	1	10	0	2.26	0	0	1	0	35	0	30	0	0	2.75194	1.99225	0.333333	-0.31	0	0		119.5	114	116	123	84	85	82	83.5	3.36	0.65	19.8857	0
44	1	0.8	1.47	1.88	0.6	4.32	18.9142	2080	1	7	0	1.08	1	1	0	0	14	7	30	0	0	2.35	1.8375	0.75	-0.39	0	0		109	115	111	107	69	68	65	66.5	2.82	0.52	18.9142	0
60	1	0.74	1.01	1.89	0.53	5.22	19.5367	420	1	17	0	1.15	0	0	1	0	7	7	0	0	0	2.55405	1.36486	0.716216	0.14	0	0		118	125	119	117	81	71	73	72	4.7	0.74	19.5367	1
60	1	1.18	1.01	2.97	0.26	4.38	22.1858	0	0	21	0	1.79	0	0	0	0	21	7	0	0	0	2.51695	0.855932	0.220339	0.78	0	0		102	105	102	102	68	69	68	68.5	5.1	0.56	22.1858	1
50	1	1.17	1.09	2.58	0.73	3.91	19.9838	360	1	15	0	1.41	0	0	0	0	21	7	0	0	0	2.20513	0.931624	0.623932	0.32	0	0		140	142	139	141	92	87	84	85.5	3.76	0.62	19.9838	1
57	1	0.99	1.37	2.77	0.54	4.3	18.6997	1080	1	22	0	1.78	0	0	0	1	21	0	0	0	0	2.79798	1.38384	0.545455	0.41	0	0		154.5	146	154	155	97	106	103	104.5	3.06	0.91	18.6997	1
51	1	1.12	1.66	3.44	0.84	4.29	18.7115	3525	1	5	0	2.32	0	0	1	0	28	0	60	0	0	3.07143	1.48214	0.75	0.66	0	0		106.5	139	109	104	74	76	68	72	4.58	0.39	18.7115	0
52	1	0.76	1.12	1.55	0.45	4.69	20.7095	2220	1	7	0	0.79	0	0	1	0	35	0	60	0	0	2.03947	1.47368	0.592105	-0.33	0	0		134.5	147	134	135	86	85	87	86	5.37	1.07	20.7095	0
57	1	1.52	1.58	3.29	0.57	3.27	17.3276	2040	1	3	0	1.77	0	0	1	0	28	0	60	0	0	2.16447	1.03947	0.375	0.19	0	0		127	129	132	122	82	83	78	80.5	3.76	0.79	17.3276	0
45	1	0.95	0.83	2.11	0.73	4.59	21.6089	3780	1	3	0	1.16	1	1	1	0	21	0	0	0	0	2.22105	0.873684	0.768421	0.33	0	0		109.5	116	111	108	66	71	65	68	5.84	0.5	21.6089	0
53	1	1.16	1.8	3.6	0.56	4.67	23.987	2700	1	4	0	2.44	0	0	1	1	35	0	0	0	0	3.10345	1.55172	0.482759	0.64	0	0		184.5	198	184	185	56	110	111	110.5	5.34	0.72	23.987	0
56	1	1.21	2.57	3.38	0.59	5.23	23.6633	2880	1	8	0	2.17	0	0	1	0	35	0	0	0	0	2.79339	2.12397	0.487603	-0.4	0	0		122.5	128	134	111	64	69	67	68	3.63	0.75	23.6633	0
53	1	1.28	2.69	3.47	0.64	4.66	18.6854	2580	1	7	0	2.19	0	0	1	0	21	0	60	0	0	2.71094	2.10156	0.5	-0.5	0	0		123.5	142	122	125	75	71	72	71.5	4.74	0.72	18.6854	0
50	1	0.99	2.18	3.67	2.4	5.23	19.5882	2205	1	5	0	2.68	0	0	1	0	7	14	30	0	0	3.70707	2.20202	2.42424	0.5	0	0		123	115	127	119	71	78	72	75	4.6	0.52	19.5882	0
46	1	0.97	1.45	2.88	0.6	3.41	21.8685	600	1	6	0	1.91	0	0	0	0	21	7	0	0	0	2.96907	1.49485	0.618557	0.46	0	0		109	110	110	108	67	68	68	68	2.93	0.89	21.8685	0
59	1	2.03	0.68	3.23	0.32	4.57	19.6997	150	1	8	0	1.2	1	1	0	0	35	0	0	0	0	1.59113	0.334975	0.157635	0.52	0	0		132.5	148	136	129	86	83	82	82.5	3.96	1.24	19.6997	0
55	1	1.12	2.52	4.34	0.72	4.18	20.167	3000	1	15	0	3.22	1	1	0	0	21	0	0	0	0	3.875	2.25	0.642857	0.7	0	0		123.5	130	125	122	76	75	76	75.5	6.79	0.93	20.167	1
50	1	1.22	2.11	4.68	0.63	5.23	17.9533	240	1	7	0	3.46	1	1	1	0	14	21	60	0	0	3.83607	1.72951	0.516393	1.35	0	0		117	138	121	113	77	74	67	70.5	2.08	0.55	17.9533	0
47	1	0.84	1.23	2.38	0.43	5.15	22.9883	480	1	15	0	1.54	0	0	1	0	21	7	30	0	0	2.83333	1.46429	0.511905	0.31	0	0		127.5	133	131	124	75	71	65	68	3.56	0.79	22.9883	1
56	1	1.17	3.05	4.48	0.73	4.78	19.4825	2880	1	15	0	3.31	0	0	1	1	7	7	60	0	0	3.82906	2.60684	0.623932	0.26	0	0		165	171	173	157	94	94	90	92	4.23	1.84	19.4825	1
43	1	0.4	0.4	1.97	1	4.01	19.1775	1260	1	13	0	1.57	0	0	0	0	7	7	30	0	0	4.925	1	2.5	1.17	0	0		86.5	107	105	68	68	63	65	64	5.61	0.74	19.1775	1
55	1	1	1.68	3.12	0.9	4.1	23.5101	1920	1	6	0	2.12	0	0	0	0	21	0	0	0	0	3.12	1.68	0.9	0.44	0	0		137	129	138	136	78	76	82	79	4.26	0.99	23.5101	0
40	1	1.11	2.08	2.9	0.44	4.92	19.4929	210	1	15	0	1.79	0	0	0	0	7	7	30	0	0	2.61261	1.87387	0.396396	-0.29	0	0		120	124	120	120	78	79	78	78.5	5.1	1.49	19.4929	1
56	1	1.38	1.08	3.35	1.14	4.91	19.0234	3060	1	4	0	1.97	0	0	1	0	7	7	30	0	0	2.42754	0.782609	0.826087	0.89	0	0		120	115	117	123	74	77	77	77	7.54	0.79	19.0234	0
48	1	1.48	3.9	5.27	0.68	4.38	21.2585	1740	1	8	0	3.79	1	1	0	0	7	7	0	0	0	3.56081	2.63514	0.459459	-0.11	0	0		136	131	142	130	80	82	76	79	5.98	0.54	21.2585	0
56	1	0.73	0.4	1.33	0.28	4.33	22.6843	2760	1	15	0	0.6	0	0	1	1	35	7	0	0	0	1.82192	0.547945	0.383562	0.2	0	0		147.5	50	148	147	87	92	83	87.5	3.93	0.87	22.6843	1
47	1	0.86	2.27	2.95	0.46	3.94	18.0101	2340	1	14	0	2.09	0	0	1	0	35	0	30	0	0	3.43023	2.63953	0.534884	-0.18	0	0		131.5	128	140	123	92	70	61	65.5	6.18	0.52	18.0101	1
49	1	1.11	1.93	4.33	0.59	5.55	20.4986	2190	1	9	0	3.22	0	0	0	1	42	14	90	0	0	3.9009	1.73874	0.531532	1.29	0	0		150.5	159	155	146	92	90	87	88.5	3.12	0.95	20.4986	0
52	1	1.16	1.48	3.48	0.42	4.67	20.3522	600	1	22	0	2.32	0	0	1	0	7	7	90	0	0	3	1.27586	0.362069	0.84	0	0		138.5	140	141	136	93	85	76	80.5	4.03	0.52	20.3522	1
59	1	1.14	2.34	2.75	0.62	5.36	20.5879	2130	1	12	0	1.61	0	0	1	0	28	0	0	0	0	2.41228	2.05263	0.54386	-0.73	0	0		126	128	128	124	77	85	77	81	3.12	0.7	20.5879	0
51	1	1.01	0.77	2.13	0.41	3.51	21.6114	7140	1	8	0	1.12	0	0	0	1	21	0	60	0	0	2.10891	0.762376	0.405941	0.35	0	0		143	147	143	143	85	84	87	85.5	4.07	0.83	21.6114	0
47	1	0.61	2.33	3.6	0.57	4.53	22.526	3240	1	20	0	2.99	0	0	0	0	21	0	0	0	0	5.90164	3.81967	0.934426	0.66	0	0		127.5	129	140	115	92	89	79	84	4.57	0.6	22.526	1
43	1	1.5	1.67	4.3	1.25	4.28	23.6324	6000	1	12	0	2.8	0	0	1	0	28	0	60	0	0	2.86667	1.11333	0.833333	1.13	0	0		105	115	100	110	62	55	59	57	6.25	0.5	23.6324	0
56	1	0.7	1.39	2.67	0.51	3.98	20.2486	3960	1	7	0	1.97	0	0	1	0	28	0	60	0	0	3.81429	1.98571	0.728571	0.58	0	0		89.5	98	88	91	60	62	65	63.5	3.53	0.74	20.2486	0
43	1	0.3	0.65	1.68	0.7	3.99	22.0493	6120	1	9	0	1.38	0	0	1	0	21	7	30	0	0	5.6	2.16667	2.33333	0.73	0	0		102.5	107	107	98	68	67	69	68	8.05	0.43	22.0493	0
43	1	0.83	1.19	2.73	0.67	4.46	21.3495	2520	1	7	0	1.9	0	0	1	0	14	14	60	0	0	3.28916	1.43373	0.807229	0.71	0	0		132.5	131	131	134	83	81	80	80.5	4.23	0.45	21.3495	0
42	1	0.83	1.36	1.93	0.44	4.11	20.5533	1710	1	7	0	1.1	0	0	1	0	14	0	60	0	0	2.3253	1.63855	0.53012	-0.26	0	0		115	121	118	112	74	75	69	72	4.3	0.63	20.5533	0
57	1	1.64	1.57	3.28	0.32	5.42	19.7663	2580	1	7	0	1.64	0	0	1	0	28	7	30	0	0	2	0.957317	0.195122	0.07	0	0		108	113	109	107	63	64	62	63	3.26	0.79	19.7663	0
46	1	0.8	1.6	3.02	0.66	4.2	18.7263	120	0	7	0	2.22	0	0	0	0	21	21	60	0	0	3.775	2	0.825	0.62	0	0		108	111	108	108	63	61	67	64	2.62	0.54	18.7263	0
40	1	1.81	3.34	5.71	0.64	4.64	22.6811	2640	1	25	0	3.9	0	0	1	0	14	7	0	0	0	3.1547	1.8453	0.353591	0.56	0	0		109	113	109	109	67	64	69	66.5	3.93	0.89	22.6811	1
53	1	1.47	1.99	3.44	0.61	4.15	20.9295	1380	1	6	0	1.97	1	1	1	0	7	7	30	0	0	2.34014	1.35374	0.414966	-0.02	0	0		93.5	100	96	91	62	63	60	61.5	4.57	0.41	20.9295	0
43	1	2.09	1.39	3.86	0.42	3.93	19.2855	2700	1	3	0	1.77	1	1	1	1	7	0	90	0	0	1.84689	0.665072	0.200957	0.38	0	0		149.5	162	150	149	92	90	92	91	6.55	0.89	19.2855	0
55	1	1.08	2.02	3.95	0.77	3.98	21.8724	6600	1	11	0	2.87	0	0	1	0	28	0	0	0	0	3.65741	1.87037	0.712963	0.85	0	0		119	125	122	116	73	76	82	79	2.75	0.5	21.8724	0
46	1	1.08	0.5	2.21	0.57	4.24	19.7677	3420	1	13	0	1.13	0	0	1	1	35	0	0	0	0	2.0463	0.462963	0.527778	0.63	0	0		160.5	156	164	157	96	101	99	100	3.76	0.33	19.7677	1
56	1	1.39	2.43	3.5	0.57	5.03	19.7452	2445	1	11	0	2.11	0	0	1	1	14	7	60	0	0	2.51799	1.7482	0.410072	-0.32	0	0		138.5	145	140	137	90	95	87	91	4.31	1.18	19.7452	0
41	1	1.06	3.05	3.3	0.77	4.43	19.6598	1965	1	8	0	2.24	1	1	0	0	21	14	60		0	3.11321	2.87736	0.726415	-0.81		0		108	111	108	108	73	74	74	74	3.09	0.62	19.6598	0
45	1	1.21	1.04	2.26	0.71	4.23	17.3268	2400	1	6	0	1.05	1	1	1	1	35	0	0	0	0	1.86777	0.859504	0.586777	0.01	0	0		141.5	139	132	151	89	89	95	92	3.59	0.56	17.3268	0
52	1	1.1	2	3.97	0.77	5.1	22.5436	2040	1	9	0	2.87	0	0	1	0	7	7	30	0	0	3.60909	1.81818	0.7	0.87	0	0		137.5	142	135	140	79	77	77	77	4.91	0.79	22.5436	0
56	1	0.21	0.42	0.59	0.4	4.48	18.9943	1920	1	11	0	0.38	0	0	0	0	21	21	60	0	0	2.80952	2	1.90476	-0.04	0	0		97.5	104	101	94	58	58	57	57.5	3.79	0.35	18.9943	0
49	1	1.04	2.44	3.02	0.75	4.23	16.8593	3240	1	15	0	1.98	0	0	1	0	35	0	0	0	0	2.90385	2.34615	0.721154	-0.46	0	0		129	142	130	128	92	90	89	89.5	3.22	0.5	16.8593	1
55	1	2.6	1.74	4.08	0.45	3.4	24.7617	1635	1	9	0	1.48	1	1	1	0	7	7	0	0	0	1.56923	0.669231	0.173077	-0.26	0	0		119	128	118	120	82	82	84	83	4.5	0.74	24.7617	0
56	1	1.11	2.48	3.73	0.41	4.2	25.8572	1740	1	10	0	2.62	0	0	1	1	35	0	0	0	0	3.36036	2.23423	0.369369	0.14	0	0		155.5	163	155	156	87	86	89	87.5	4.13	1.47	25.8572	0
41	1	1.16	2.38	2.95	0.48	4.98	19.9481	2940	1	10	0	1.79	0	0	1	0	35	0	0	0	0	2.5431	2.05172	0.413793	-0.59	0	0		136	141	138	134	78	76	82	79	4.03	0.6	19.9481	0
46	1	0.5	0.91	2.47	0.56	4.08	18.3391	1260	1	9	0	1.97	0	0	0	0	21	14	60	0	0	4.94	1.82	1.12	1.06	0	0		93	99	93	93	57	51	52	51.5	2.45	0.41	18.3391	0
53	1	1.5	0.89	2.54	0.27	3.95	20.8972	3060	1	6	0	1.04	1	1	1	1	14	0	0	0	0	1.69333	0.593333	0.18	0.15	0	0		159	170	159	159	91	89	89	89	2.69	0.62	20.8972	0
57	1	1.15	2.15	2.58	0.45	5.52	21.1499	3300	1	5	0	1.43	0	0	1	1	28	7	30	0	0	2.24348	1.86957	0.391304	-0.72	0	0		155	166	157	153	104	99	104	101.5	5.14	0.74	21.1499	0
43	1	1.03	2.1	4.13	0.88	4.58	23.9469	0	0	17	0	3.1	0	0	0	1	35	7	90	0	0	4.00971	2.03884	0.854369	1	0	0		134	146	138	130	98	99	92	95.5	6.08	1.26	23.9469	1
51	1	0.85	1.83	3.11	0.46	4.77	19.9284	2760	1	12	0	2.26	0	0	1	0	14	7	0	0	0	3.65882	2.15294	0.541176	0.43	0	0		130	142	144	116	77	85	73	79	3.56	1.43	19.9284	0
49	1	1.89	1.34	4.1	0.68	3.74	16.933	960	1	10	0	2.21	0	0	1	1	14	14	0	0	0	2.16931	0.708995	0.359788	0.87	0	0		153	156	156	150	93	97	100	98.5	4.1	0.58	16.933	0
49	1	1.72	1.08	2.61	0.49	4.35	18.6177	3000	1	7	0	0.89	0	0	1	0	21	0	30	0	0	1.51744	0.627907	0.284884	-0.19	0	0		98	105	97	99	61	64	63	63.5	3.36	0.7	18.6177	0
46	1	0.94	1.4	2.81	0.29	4	23.2135	210	1	7	0	1.87	1	1	1	0	14	7	30	0	0	2.98936	1.48936	0.308511	0.47	0	0		102	102	102	102	68	67	67	67	5.31	0.72	23.2135	0
58	1	1.21	0.93	2.87	0.61	4.6	20.2692	210	1	9	0	1.66	1	1	0	1	35	7	0	0	0	2.3719	0.768595	0.504132	0.73	0	0		141.5	147	139	144	90	87	84	85.5	4.63	0.6	20.2692	0
41	1	0.87	2.77	3.72	0.68	4.01	21.9897	4860	1	10	0	2.85	1	1	0	0	28	0	0	0	0	4.27586	3.18391	0.781609	0.08	0	0		126	126	121	131	73	71	81	76	4.73	0.72	21.9897	0
44	1	1.6	0.68	2.49	0.61	4.07	13.8974	5400	1	18	0	0.89	0	0	1	0	28	14	90	0	0	1.55625	0.425	0.38125	0.21	0	0		114	124	111	117	81	74	75	74.5	2.35	0.7	13.8974	1
52	1	1.35	2.79	4.26	0.43	4.03	19.2549	6060	1	7	0	2.91	0	0	1	0	35	70	30	0	0	3.15556	2.06667	0.318519	0.12	0	0		132	134	135	129	86	86	84	85	3.66	0.7	19.2549	0
55	1	0.91	0.93	2.01	0.39	4.99	23.5013	2310	1	5	0	1.1	0	0	1	0	14	7	300	0	0	2.20879	1.02198	0.428571	0.17	0	0		115.5	112	114	117	71	71	71	71	4.73	0.48	23.5013	0
43	1	0.99	0.93	2.2	0.87	5.25	21.427	300	1	11	0	1.21	1	1	1	0	21	21	60	0	0	2.22222	0.939394	0.878788	0.28	0	0		100	108	104	96	54	56	52	54	3.59	0.76	21.427	0
48	1	1.07	1.71	2.98	0.38	4.1	18.6684	1200	1	8	0	1.91	0	0	1	0	14	7	30	0	0	2.78505	1.59813	0.35514	0.2	0	0		119	138	118	120	83	76	80	78	4.77	0.74	18.6684	0
46	1	2.25	2.77	4.4	1.14	3.89	17.8795	3420	1	7	0	2.15	0	0	1	0	28	0	0	0	0	1.95556	1.23111	0.506667	-0.62	0	0		116	131	112	120	76	76	73	74.5	4.54	0.54	17.8795	0
60	1	1.72	1.27	3.21	0.44	4.2	22.4153	8640	1	9	0	1.49	1	1	1	1	14	0	30	0	0	1.86628	0.738372	0.255814	0.22	0	0		186	198	191	181	128	124	117	120.5	4.6	0.64	22.4153	0
43	1	1.99	1.52	4.11	0.79	4	20.6877	3000	1	18	0	2.12	0	0	1	0	14	7	30	0	0	2.06533	0.763819	0.396985	0.6	0	0		121	137	126	116	81	78	74	76	4.5	1.1	20.6877	1
56	1	1.41	2.27	3.7	0.31	4.2	19.897	2070	1	4	0	2.29	0	0	1	1	14	7	60	0	0	2.62411	1.60993	0.219858	0.02	0	0		156	168	157	155	103	102	96	99	3.16	0.41	19.897	0
48	1	1.23	1.54	3.6	0.76	5.82	20.8161	420	1	16	0	2.37	0	0	1	0	7	7	30	0	0	2.92683	1.25203	0.617886	0.83	0	0		131.5	144	130	133	90	81	83	82	4.63	1.59	20.8161	1
51	1	1.34	0.76	2.38	0.49	3.24	18.7891	2580	1	7	0	1.04	1	1	1	0	28	21	90	0	0	1.77612	0.567164	0.365672	0.28	0	0		118	112	118	118	62	63	63	63	3.22	0.58	18.7891	0
54	1	0.98	3.03	5.09	0.61	3.97	27.9155	5550	1	23	0	4.11	0	0	0	0	35	0	120	0	0	5.19388	3.09184	0.622449	1.08	0	0		133.5	137	138	129	81	76	76	76	7.23	1.59	27.9155	1
46	1	1.01	2.11	2.75	0.89	4.53	21.5352	2760	1	11	0	1.74	0	0	1	1	28	0	30	0	0	2.72277	2.08911	0.881188	-0.37	0	0		141.5	159	146	137	92	86	83	84.5	3.39	0.7	21.5352	0
47	1	1.34	0.73	2.7	0.77	3.94	21.3468	0	0	11	0	1.36	0	0	0	0	28	21	0	0	0	2.01493	0.544776	0.574627	0.63	0	0		118.5	126	119	118	77	74	78	76	4.07	0.58	21.3468	0
44	1	0.87	2.86	3.67	0.45	4.7	24.5779	1470	1	14	0	2.8	0	0	0	0	7	0	0	0	0	4.21839	3.28736	0.517241	-0.06	0	0		117.5	131	119	116	77	75	76	75.5	4.06	1.53	24.5779	1
58	1	0.88	1.76	2.63	1.06	6.24	16.9492	0	0	11	0	1.75	0	0	1	0	35	0	0	0	0	2.98864	2	1.20455	-0.01	0	0		121	127	116	126	71	69	64	66.5	3.73	0.64	16.9492	0
48	1	0.98	1.8	3.35	0.38	4.85	21.241	2310	1	9	0	2.37	1	1	1	1	7	14	150	0	0	3.41837	1.83673	0.387755	0.57	0	0		162	170	158	166	69	96	91	93.5	2.66	0.7	21.241	0
53	1	0.96	2.56	4.53	0.74	5.11	29.8206	720	1	5	0	3.57	0	0	0	0	21	21	0	0	0	4.71875	2.66667	0.770833	1.01	0	0		112	109	116	108	71	76	73	74.5	7.18	0.97	29.8206	0
55	1	1.14	1.65	1.23	1.71	4.1	21.2858	3120	1	14	0	0.09	0	0	0	0	21	21	0	0	0	1.07895	1.44737	1.5	-1.56	0	0		95	97	97	93	65	66	51	58.5	2.39	0.48	21.2858	1
47	1	0.98	1.65	2.83	0.48	4.32	22.9568	900	1	11	0	1.85	0	0	0	0	7	7	0	0	0	2.88776	1.68367	0.489796	0.2	0	0		123.5	139	127	120	76	68	71	69.5	2.99	0.87	22.9568	0
45	1	0.98	1.22	2.7	0.39	3.61	17.4077	2700	1	6	0	1.72	0	0	1	0	28	70	60	0	0	2.7551	1.2449	0.397959	0.5	0	0		102.5	106	106	99	66	63	60	61.5	4.53	0.72	17.4077	0
42	1	1.12	2.77	5.09	0.68	5.06	24.4778	2640	1	18	0	3.97	0	0	0	0	21	0	0	0	0	4.54464	2.47321	0.607143	1.2	0	0		136	141	144	128	79	82	81	81.5	4.03	0.99	24.4778	1
45	1	1.12	1.31	3.41	0.38	3.74	17.8725	2040	1	7	0	2.29	0	0	0	1	28	0	0	0	0	3.04464	1.16964	0.339286	0.98	0	0		149.5	136	146	153	99	100	101	100.5	3.7	0.54	17.8725	0
53	1	0.53	2.36	4.75	0.81	5.18	21.1168	6000	1	10	0	4.22	0	0	1	0	35	0	0	0	0	8.96226	4.45283	1.5283	1.86	0	0		123	131	123	123	73	70	69	69.5	4.1	0.7	21.1168	0
46	1	1.58	1.88	3.93	0.58	4.87	21.6713	0	0	13	0	2.35	0	0	1	1	28	0	0	0	0	2.48734	1.18987	0.367089	0.47	0	0		178	182	178	178	121	112	114	113	6.11	1.32	21.6713	1
56	1	1.25	1.4	3.76	0.85	4.96	23.6203	2130	1	18	0	2.51	1	1	1	0	14	7	0	0	0	3.008	1.12	0.68	1.11	0			128.5	136	130	127	79	80	78	79	6.66	2	23.6203	1
46	1	1.2	2.97	3.46	0.5	4.24	18.1662	210	1	6	0	2.26	0	0	0	0	21	21	0	0	0	2.88333	2.475	0.416667	-0.71	0	0		104.5	108	106	103	71	71	67	69	3.8	0.37	18.1662	0
56	1	1.22	1.59	3.01	0.48	5.01	23.1473	1980	1	12	0	1.79	0	0	0	0	42	0	0	0	0	2.46721	1.30328	0.393443	0.2	0	0		135.5	154	138	133	87	87	81	84	5.1	0.31	23.1473	0
55	1	0.83	1.75	2.57	0.39	3.7	20.7008	600	1	10	0	1.74	0	0	0	0	49	7	0	0	0	3.09639	2.10843	0.46988	-0.01	0	0		127	128	120	134	89	83	85	84	4.67	0.6	20.7008	0
55	1	0.82	1.43	2.21	0.37	4.88	21.862	1440	1	11	0	1.39	0	0	0	0	35	14	0	0	0	2.69512	1.7439	0.451219	-0.04	0	0		103.5	108	108	99	59	61	59	60	5.47	0.83	21.862	0
58	1	1.19	1.75	3.56	0.43	3.63	16.8107	2760	1	6	0	2.37	0	0	1	0	35	0	60	0	0	2.9916	1.47059	0.361345	0.62	0	0		112	111	112	112	64	62	62	62	3.76	0.48	16.8107	0
49	1	1.54	1.12	4.4	0.78	5.18	20.4825	0	0	4	0	2.86	0	0	1	1	28	0	30	0	0	2.85714	0.727273	0.506494	1.74	0	0		148.5	164	142	155	90	96	102	99	2.15	0.89	20.4825	0
52	1	1.46	1.25	3.08	0.64	4.06	16.1716	4200	1	8	0	1.62	0	0	1	0	28	0	0	0	0	2.10959	0.856164	0.438356	0.37	0	0		123.5	124	124	123	87	80	82	81	2.69	0.37	16.1716	0
54	1	0.59	0.88	2.18	0.73	5.22	20.1771	3480	1	11	0	1.59	0	0	1	0	14	14	0	0	1	3.69492	1.49153	1.23729	0.71	0	0		125.5	132	138	113	85	84	79	81.5	3.52	0.87	20.1771	0
53	1	0.82	1.44	3.22	0.75	4.35	21.3172	3720	1	9	0	2.4	0	0	1	0	28	0	0	0	0	3.92683	1.7561	0.914634	0.96	0	0		106	106	107	105	70	65	59	62	3.83	0.39	21.3172	0
60	1	0.65	1.15	2.03	0.68	3.98	20.8326	6300	1	7	0	1.38	0	0	1	0	35	0	0	0	0	3.12308	1.76923	1.04615	0.23	0	0		104	122	105	103	77	70	67	68.5	6.04	0.77	20.8326	0
45	1	1.19	2.89	3.95	0.73	4.13	21.0925	2880	1	1	0	2.76	0	0	1	0	14	7	60	0	0	3.31933	2.42857	0.613445	-0.13	0	0		93.5	104	93	94	58	51	62	56.5	3.69	1.14	21.0925	0
45	1	1.26	1.14	2.3	0.56	3.99	20.3113	2760	1	6	0	1.04	0	0	1	0	28	0	60	0	0	1.8254	0.904762	0.444444	-0.1	0	0		113.5	117	115	112	68	72	73	72.5	3.22	0.5	20.3113	0
50	1	1.36	1.34	3.54	0.51	4.16	21.2955	5640	1	5	0	2.18	1	1	1	0	28	14	0	0	0	2.60294	0.985294	0.375	0.84	0	0		106.5	111	109	104	64	63	65	64	4.6	0.56	21.2955	0
44	1	1.23	2.74	5.04	0.67	4.72	23.0139	6600	1	10	0	3.81	0	0	1	1	28	0	60	0	0	4.09756	2.22764	0.544715	1.07	0	0		140.5	146	138	143	76	77	57	67	4.2	0.62	23.0139	0
59	1	0.95	2.12	2.61	0.35	3.47	22.9054	0	0	2	0	1.66	0	0	0	0	49	0	0	0	0	2.74737	2.23158	0.368421	-0.46	0	0		120	124	120	120	78	79	78	78.5	5.1	1.49	22.9054	0
41	1	1.49	1.55	4.7	0.55	5.47	22.4913	0	0	11	0	3.21	0	0	1	0	21	0	0	0	0	3.15436	1.04027	0.369128	1.66	0	0		115	126	118	112	74	75	75	75	2.92	0.46	22.4913	0
41	1	1.14	2.01	4.04	0.6	5.06	22.2875	1620	1	15	0	2.9	0	0	0	0	28	7	30	0	0	3.54386	1.76316	0.526316	0.89	0	0		124	137	122	126	78	76	76	76	2.75	0.35	22.2875	1
49	1	2.07	3.45	4.53	0.64	4.73	20.0785	2610	1	8	0	2.46	1	1	1	0	35	7	30	0	0	2.18841	1.66667	0.309179	-0.99	0	0		104	104	105	103	62	66	69	67.5	4.47	0.83	20.0785	0
45	1	1.38	1.34	3.62	0.45	5	23.2761	1680	1	7	0	2.24	1	1	0	0	14	7	30	0	0	2.62319	0.971014	0.326087	0.9	0	0		128	125	126	130	83	79	79	79	4.67	0.91	23.2761	0
45	1	1.74	3.54	4.12	0.51	4.37	20.4099	0	0	8	0	2.38	1	1	1	1	21	0	0	0	0	2.36782	2.03448	0.293103	-1.16	0	0		193.5	210	198	189	123	127	116	121.5	4.77	0.5	20.4099	0
58	1	1.59	1.21	2.92	0.43	4.45	20.044	600	1	20	0	1.33	0	0	0	0	21	14	0	0	0	1.83648	0.761006	0.27044	0.12	0	0	0	106	111	108	104	66	65	64	64.5	4.16	0.6	20.044	1
49	1	1.26	1.1	3.57	0.45	4.97	22.9005	1800	1	1	0	2.31	0	0	1	0	14	14	0	0	0	2.83333	0.873016	0.357143	1.21	0	0		102	105	99	105	55	59	56	57.5	5.27	0.77	22.9005	0
44	1	0.86	1.67	3.64	0.93	4.26	20.0623	360	1	12	0	2.78	0	0	0	0	21	7	90	0	0	4.23256	1.94186	1.0814	1.11	0	0		136	139	144	128	78	82	80	81	5.3	0.59	20.0623	0
55	1	1.04	1	2.62	0.55	5.41	21.0035	2760	1	13	0	1.58	0	0	0	0	14	0	0	0	0	2.51923	0.961538	0.528846	0.58	0	0		114	122	112	116	79	73	73	73	6.11	0.7	21.0035	1
46	1	1.62	1.65	3.35	1.02	4.17	13.4593	1690	1	12	0	1.73	0	0	1	0	35	70	90	0	0	2.0679	1.01852	0.62963	0.08	0	0		124	131	127	121	78	74	73	73.5	2.22	0.56	13.4593	0
42	1	1.46	1	3.71	0.49	5.51	25.0135	2700	1	7	0	2.25	0	0	0	0	21	7	0	0	0	2.5411	0.684932	0.335616	1.25	0	0		123.5	136	122	125	64	64	71	67.5	2.75	0.62	25.0135	0
51	1	1.09	1.5	3.14	0.49	4.23	28.1454	1200	1	8	0	2.05	0	0	0	1	14	7	0	0	0	2.88073	1.37615	0.449541	0.55	0	0		149	145	147	151	82	94	93	93.5	4.7	0.89	28.1454	0
49	1	0.9	1.52	2.41	1.05	6.15	24.1197	2520	1	6	0	1.51	1	1	1	0	35	14	30	0	0	2.67778	1.68889	1.16667	-0.01	0	0		105	112	106	104	74	71	69	70	4.7	0.97	24.1197	0
46	1	1.41	1.03	2.42	0.34	5.15	20.3763	2370	1	5	0	1.01	0	0	0	0	28	0	60	0	0	1.71631	0.730496	0.241135	-0.02	0	0		119	119	119	119	63	64	66	65	3.66	0.64	20.3763	0
42	1	1.02	1.34	3.54	0.74	4.16	28.3442	60	0	26	0	2.52	0	0	0	0	21	28	210	0	0	3.47059	1.31373	0.72549	1.18	0	0		115	114	115	115	81	85	77	81	6.08	1.08	28.3442	1
46	1	1.01	2.38	2.93	0.29	3.53	23.6614	5220	1	19	0	1.92	1	1	1	0	35	0	30	0	0	2.90099	2.35644	0.287129	-0.46	0	0		113.5	123	112	115	82	72	71	71.5	3.29	0.75	23.6614	1
45	1	0.98	0.91	0.33	1.44	5.11	22.9587	1140	1	21	0	-0.65	0	0	0	0	7	21	30	0	0	0.336735	0.928571	1.46939	-1.56	0	0		101	109	99	103	58	56	59	57.5	3.17	0.64	22.9587	1
53	1	0.83	1.59	2.56	0.49	4.86	17.4466	2520	1	9	0	1.73	0	0	1	0	35	0	30	0	0	3.08434	1.91566	0.590361	0.14	0	0		87	88	85	89	62	61	66	63.5	3.79	0.6	17.4466	0
57	1	1.63	1.96	3.87	0.58	4.35	22.1687	3660	1	8	0	2.24	0	0	0	0	21	0	0	0	0	2.37423	1.20245	0.355828	0.28	0	0		123.5	132	122	125	81	95	78	86.5	3.26	0.41	22.1687	0
46	1	1.85	2.7	5.86	0.7	4.02	20.6142	5160	1	3	0	4.01	0	0	1	1	28	0	0	0	0	3.16757	1.45946	0.378378	1.31	0	0		155	176	161	149	102	101	95	98	3.56	0.5	20.6142	0
42	1	0.61	0.67	1.64	0.2	4.49	21.0105	180	1	12	0	1.03	0	0	0	0	21	14	60	0	0	2.68852	1.09836	0.327869	0.36	0	0		123	127	121	125	79	79	80	79.5	3.12	0.83	21.0105	0
50	1	0.86	1.4	2.06	0.63	4.48	18.1812	4140	1	11	0	1.2	0	0	1	0	21	0	0	0	0	2.39535	1.62791	0.732558	-0.2	0	0		111	115	112	110	75	76	74	75	2.25	0.56	18.1812	0
48	1	1.54	2.27	3.7	0.46	4.06	20.1697	5810	1	4	0	2.16	0	0	1	1	35	21	0	0	0	2.4026	1.47403	0.298701	-0.11	0	0		173	166	181	165	103	102	104	103	2.53	0.43	20.1697	0
43	1	0.91	1.78	3.46	0.62	4.53	24.6496	240	1	20	0	2.55	1	1	1	0	28	14	30	0	0	3.8022	1.95604	0.681319	0.77	0	0		124.5	118	126	123	81	87	82	84.5	5.81	1.18	24.6496	1
41	1	0.99	1.46	2.7	0.69	4.42	20.8974	2790	1	12	0	1.71	0	0	1	1	21	14	90	0	0	2.72727	1.47475	0.69697	0.25	0	0		142	144	141	143	85	87	89	88	4.5	0.62	20.8974	0
50	1	0.5	1.14	1.75	0.34	4.64	21.5088	1740	1	9	0	1.25	0	0	1	1	35	0	60	0	0	3.5	2.28	0.68	0.11	0	0		145	158	141	149	83	83	83	83	3.09	0.45	21.5088	0
56	1	1.21	1.57	3.7	0.57	4.38	23.2141	2580	1	15	0	2.49	1	1	0	1	14	7	30	0	0	3.05785	1.29752	0.471074	0.92	0	0		150.5	137	154	147	78	86	83	84.5	4.47	0.68	23.2141	1
49	1	2.02	1.06	3.53	0.2	3.79	20.5822	7140	1	7	0	1.51	0	0	1	0	14	0	60	0	0	1.74752	0.524752	0.0990099	0.45	0	0		105.5	112	105	106	67	70	72	71	3.69	0.5	20.5822	0
58	1	1.04	2.49	3.07	0.49	4.59	18.6892	360	1	5	0	2.03	0	0	1	0	14	7	30	0	0	2.95192	2.39423	0.471154	-0.46	0	0		125.5	128	126	125	84	84	76	80	5.94	0.58	18.6892	0
52	1	1.53	0.97	2.59	0.39	3.81	18.3299	3300	1	10	0	1.06	0	0	1	0	21	7	60	0	0	1.69281	0.633987	0.254902	0.09	0	0		107.5	107	105	110	51	54	48	51	3.57	0.37	18.3299	0
50	1	0.7	1.36	2.99	0.55	4.45	29.1154	360	1	17	0	2.29	0	0	0	0	21	0	0	0	0	4.27143	1.94286	0.785714	0.93	0	0		130	131	128	132	83	87	89	88	4.23	2.77	29.1154	1
54	1	0.96	2.81	4.15	1.29	3.59	22.5567	1950	1	3	0	3.19	0	0	0	0	7	7	0	0	0	4.32292	2.92708	1.34375	0.38	0	0		125	125	125	125	76	77	72	74.5	2.92	0.72	22.5567	0
52	1	0.75	0.81	1.71	0.41	4.01	20.8221	720	1	8	0	0.96	0	0	0	0	7	7	30	0	0	2.28	1.08	0.546667	0.15	0			107.5	115	108	107	73	74	78	76	4.23	1.2	20.8221	0
46	1	1.4	2.1	3.03	0.46	3.85	18.9609	3120	1	7	0	1.63	0	0	1	0	35	0	0	0	0	2.16429	1.5	0.328571	-0.47	0	0		102	110	100	104	64	66	63	64.5	3.73	0.62	18.9609	0
49	1	0.4	0.55	1.46	0.16	4.56	18.8288	4785	1	8	0	1.06	0	0	1	0	28	0	0	0	0	3.65	1.375	0.4	0.51	0	0		106.5	98	100	113	63	60	73	66.5	3.86	0.56	18.8288	0
60	1	1.63	1.68	4.28	0.55	3.7	20.1546	3420	1	11	0	2.65	0	0	1	0	21	63	0	0	0	2.62577	1.03067	0.337423	0.97	0	0		122.5	133	123	122	71	76	70	73	4.84	0.7	20.1546	0
47	1	0.95	1.6	2.57	0.53	3.01	15.3759	1650	1	11	0	1.62	0	0	1	0	7	7	30	0	0	2.70526	1.68421	0.557895	0.02	0	0		92.5	91	92	93	63	66	67	66.5	3.29	0.33	15.3759	0
43	1	1.52	1.56	3.57	0.54	4.41	22.1247	5730	1	8	0	2.05	0	0	1	0	35	21	30	0	0	2.34868	1.02632	0.355263	0.49	0	0		123	123	122	124	78	75	81	78	3.53	0.43	22.1247	0
51	1	1.29	2.32	3.66	0.68	4.23	23.2527	3960	1	9	0	2.37	0	0	1	0	28	14	0	0	0	2.83721	1.79845	0.527132	0.05	0	0		114.5	114	114	115	78	73	74	73.5	4.73	0.82	23.2527	0
57	1	1.78	2.85	3.68	0.39	5.46	18.3277	2385	1	4	0	1.9	0	0	1	1	21	7	30	0	0	2.06742	1.60112	0.219101	-0.95	0	0		146	137	146	146	82	90	88	89	3.26	0.52	18.3277	0
45	1	1.24	3.47	4	1.5	4.16	16.3635	540	1	4	0	2.76	0	0	1	0	21	0	0	0	0	3.22581	2.79839	1.20968	-0.71	0	0		121.5	125	116	127	69	69	54	61.5	2.49	0.72	16.3635	0
41	1	1.22	1.86	2.48	0.36	5.49	16.7849	0	0	11	0	1.26	0	0	0	0	49	7	0	0	0	2.03279	1.52459	0.295082	-0.6	0	0		120	118	112	128	72	68	68	68	3.23	0.43	16.7849	0
49	1	0.93	2.23	4.09	0.46	4.41	25.7657	210	1	10	0	3.16	0	0	0	0	21	0	210	0	0	4.39785	2.39785	0.494624	0.93	0	0		113.5	125	115	112	78	78	78	78	5.48	0.37	25.7657	0
57	1	1.1	2.88	3.22	0.71	4.18	19.6235	3300	1	8	0	2.12	0	0	1	0	21	0	0	0	0	2.92727	2.61818	0.645455	-0.76	0	0		132.5	135	133	132	76	80	77	78.5	4.7	0.58	19.6235	0
56	1	1.26	1.62	2.41	0.32	4.18	20.453	2340	1	8	0	1.15	1	1	1	0	35	0	0	0	0	1.9127	1.28571	0.253968	-0.47	0	0		111.5	126	114	109	80	72	74	73	4.77	1.12	20.453	0
50	1	1.2	1.1	2.86	0.44	4.16	19.2042	7140	1	8	0	1.66	1	1	0	0	21	0	60	0	0	2.38333	0.916667	0.366667	0.56	0	0		118.5	126	123	114	81	80	78	79	4.1	0.6	19.2042	0
48	1	1.03	0.85	2.28	0.62	4.44	23.3576	2820	1	6	0	1.25	0	0	1	0	7	7	30	0	0	2.21359	0.825243	0.601942	0.4	0	0		104.5	107	103	106	61	61	62	61.5	3.7	0.7	23.3576	0
49	1	0.97	3.82	3.61	0.86	3.57	21.1797	2430	1	9	0	2.64	0	0	1	0	21	7	30	0	0	3.72165	3.93814	0.886598	-1.18	0	0		133.5	142	139	128	85	79	75	77	2.69	0.58	21.1797	0
50	1	1.09	1.9	3.06	0.96	5.07	17.7525	2880	1	7	0	1.97	0	0	1	0	35	0	0	0	0	2.80734	1.74312	0.880734	0.07	0	0		132.5	140	132	133	88	89	86	87.5	5.11	0.6	17.7525	0
53	1	0.89	1.96	2.54	0.37	5.06	20.3778	2880	1	7	0	1.65	0	0	1	0	35	7	60	0	0	2.85393	2.20225	0.41573	-0.31	0	0		123.5	127	125	122	72	70	72	71	4	1.01	20.3778	0
46	1	1.44	3.19	3.62	0.7	5.53	17.8836	1620	1	7	0	2.18	0	0	1	1	21	14	60	0	0	2.51389	2.21528	0.486111	-1.01	0	0		159	173	164	154	100	93	92	92.5	5.1	0.72	17.8836	0
45	1	0.95	2.32	3.31	0.35	4.96	18.9464	2520	1	13	0	2.36	0	0	0	0	21	14	60	0	0	3.48421	2.44211	0.368421	0.04	0	0		104	108	103	105	64	58	51	54.5	4.63	0.56	18.9464	1
57	1	0.89	1.09	3.02	0.55	4.81	18.8492	60	0	12	0	2.13	0	0	0	0	21	7	0	0	0	3.39326	1.22472	0.617977	1.04	0	0		128.5	122	129	128	72	78	79	78.5	3.76	0.93	18.8492	0
42	1	1.05	0.45	1.81	0.91	3.07	18.9036	900	1	11	0	0.76	0	0	1	1	21	0	0	0	0	1.72381	0.428571	0.866667	0.31	0	0		163.5	170	166	161	104	102	102	102	3.96	0.23	18.9036	0
50	1	0.74	1.35	3.08	0.55	4.64	22.7543	5280	1	9	0	2.34	1	1	0	0	28	7	0	0	0	4.16216	1.82432	0.743243	0.99	0	0		115.5	135	121	110	86	67	69	68	3.96	0.64	22.7543	0
41	1	1.22	0.69	3.21	0.68	4.15	20.484	5040	1	6	0	1.99	0	0	1	0	35	7	0	0	0	2.63115	0.565574	0.557377	1.3	0	0		126.5	137	129	124	85	86	77	81.5	5.47	0.83	20.484	0
58	1	0.87	1.49	3.01	0.43	4.18	20.5326	840	1	7	0	2.14	0	0	0	0	7	7	0	0	0	3.45977	1.71264	0.494253	0.65	0	0		106.5	104	108	105	61	60	61	60.5	5.4	0.7	20.5326	0
55	1	0.81	1.1	2.25	0.35	3.28	18.2983	3840	1	7	0	1.44	1	1	1	0	21	14	60	0	0	2.77778	1.35802	0.432099	0.34	0	0		104.5	98	108	101	58	59	57	58	3.26	0.41	18.2983	0
43	1	1.03	1.59	3.38	0.97	4.42	22.3691	5040	1	8	0	2.35	0	0	0	1	35	0	0	0	0	3.28155	1.54369	0.941748	0.76	0	0		147.5	145	146	149	89	86	91	88.5	2.42	0.5	22.3691	0
41	1	0.7	1.95	2.31	0.36	4.26	19.8219	6600	1	9	0	1.61	0	0	1	0	35	0	30	0	0	3.3	2.78571	0.514286	-0.34	0	0		111	110	112	110	63	69	69	69	3.33	0.35	19.8219	0
58	1	1.18	3	3.66	1.3	4.99	19.9415	2520	1	8	0	2.48	1	1	0	0	28	0	0	0	0	3.10169	2.54237	1.10169	-0.52	0	0		118.5	123	124	113	73	74	74	74	2.99	0.85	19.9415	0
43	1	0.89	1.6	3.13	3.64	5.93	27.8072	150	1	19	0	2.24	0	0	1	1	14	0	30	0	0	3.51685	1.79775	4.08989	0.64	0	0		140	143	142	138	106	105	100	102.5	6.04	1.14	27.8072	1
51	1	1.14	2.33	2.73	0.44	4.65	18.3128	3030	1	5	0	1.59	0	0	0	0	21	14	60	0	0	2.39474	2.04386	0.385965	-0.74	0	0		79.5	85	82	77	48	44	45	44.5	3.19	0.41	18.3128	0
